# Supplementary material for: The Biological and Anthropogenic Soundscape of an Urbanized Port – the Charleston Harbor Estuary, South Carolina, USA
Source: PLoS One. 2023 Apr 19;18(4):e0283848. doi: 10.1371/journal.pone.0283848 (PMC10115300; doi:10.1371/journal.pone.0283848)
Supplement: S1 Data — (CSV) [file pone.0283848.s003.csv]

Date	Time	Month	Day	Year	Weekday	Station	Silver Perch Calling Intensity	Oyster Toadfish Calling Intensity	Black Drum Calling Intensity	Spotted Seatrout Calling Intensity	Red Drum Calling Intensity	Atlantic Croaker Calling Intensity	Weakfish Calling Intensity	Bottlenose Dolphin Echolocation Count	Bottlenose Dolphin Burst Pulse Count	Bottlenose Dolphin Whistle Count	Bottlenose Dolphin Total Vocalizations	Anthopogenic Noise Presence (0 = absent, 1 = present)	Temperature (�C)	Lunar Phase	Season	Hours of Daylight	Day / Night	Depth (m)	Tidal Cycle	Low Frequency rms SPL	High Frequency rms SPL
12/11/2017	16:00	12	11	2017	Monday	A	0	0	0	0	0	0	0	0	0	0	0	1	12.896	last quarter	fall	10.02	day	3.24	HT	101.7282	101.156
12/11/2017	16:20	12	11	2017	Monday	A													12.871	last quarter	fall	10.02	day	3.14	FT	101.7918	101.261
12/11/2017	16:40	12	11	2017	Monday	A													12.968	last quarter	fall	10.02	day	3.022	FT	101.798	101.5733
12/11/2017	17:00	12	11	2017	Monday	A	0	0	0	0	0	0	0	4	0	0	4	1	13.112	last quarter	fall	10.02	night	2.926	FT	102.0461	101.5622
12/11/2017	17:20	12	11	2017	Monday	A													13.161	last quarter	fall	10.02	night	2.831	FT	107.779	102.6314
12/11/2017	17:40	12	11	2017	Monday	A													13.185	last quarter	fall	10.02	night	2.629	FT	103.1637	102.4454
12/11/2017	18:00	12	11	2017	Monday	A	0	0	0	0	0	0	0	5	2	0	7	1	13.088	last quarter	fall	10.02	night	2.426	FT	102.4005	103.6546
12/11/2017	18:20	12	11	2017	Monday	A													13.088	last quarter	fall	10.02	night	2.258	FT	102.2025	103.0433
12/11/2017	18:40	12	11	2017	Monday	A													13.088	last quarter	fall	10.02	night	2.108	FT	102.0978	102.5043
12/11/2017	19:00	12	11	2017	Monday	A	0	0	0	0	0	0	1	4	0	0	4	1	13.064	last quarter	fall	10.02	night	1.982	FT	102.0703	102.9764
12/11/2017	19:20	12	11	2017	Monday	A													12.992	last quarter	fall	10.02	night	1.875	FT	101.864	100.9936
12/11/2017	19:40	12	11	2017	Monday	A													12.944	last quarter	fall	10.02	night	1.794	FT	101.8389	100.6106
12/11/2017	20:00	12	11	2017	Monday	A	0	0	0	0	0	0	0	41	5	0	46	1	12.968	last quarter	fall	10.02	night	1.724	FT	102.0568	103.007
12/11/2017	20:20	12	11	2017	Monday	A													12.896	last quarter	fall	10.02	night	1.652	FT	101.781	100.0022
12/11/2017	20:40	12	11	2017	Monday	A													12.823	last quarter	fall	10.02	night	1.642	FT	101.8312	99.8381
12/11/2017	21:00	12	11	2017	Monday	A	0	0	0	0	0	0	0	5	0	3	8	1	12.799	last quarter	fall	10.02	night	1.632	LT	101.8634	98.9902
12/11/2017	21:20	12	11	2017	Monday	A													12.799	last quarter	fall	10.02	night	1.645	RT	101.8947	101.6089
12/11/2017	21:40	12	11	2017	Monday	A													12.799	last quarter	fall	10.02	night	1.672	RT	101.8647	99.0998
12/11/2017	22:00	12	11	2017	Monday	A	0	0	0	0	0	0	0	10	2	0	12	1	12.775	last quarter	fall	10.02	night	1.718	RT	101.9334	99.2395
12/11/2017	22:20	12	11	2017	Monday	A													12.799	last quarter	fall	10.02	night	1.786	RT	101.8693	99.2581
12/11/2017	22:40	12	11	2017	Monday	A													12.823	last quarter	fall	10.02	night	1.889	RT	101.8913	99.4476
12/11/2017	23:00	12	11	2017	Monday	A	0	0	0	0	0	0	0	14	0	2	16	1	12.847	last quarter	fall	10.02	night	2.005	RT	101.9373	100.5376
12/11/2017	23:20	12	11	2017	Monday	A													12.871	last quarter	fall	10.02	night	2.11	RT	101.898	100.3653
12/11/2017	23:40	12	11	2017	Monday	A													12.896	last quarter	fall	10.02	night	2.224	RT	101.8896	100.5468
12/12/2017	0:00	12	12	2017	Tuesday	A	0	0	0	0	0	0	0	0	0	0	0	1	12.944	last quarter	fall	10.02	night	2.359	RT	101.8135	100.5868
12/12/2017	0:20	12	12	2017	Tuesday	A													12.944	last quarter	fall	10.02	night	2.494	RT	101.9466	101.0687
12/12/2017	0:40	12	12	2017	Tuesday	A													12.992	last quarter	fall	10.02	night	2.605	RT	101.9114	100.9804
12/12/2017	1:00	12	12	2017	Tuesday	A	0	0	0	0	0	0	0	0	0	0	0	1	12.992	last quarter	fall	10.02	night	2.722	RT	101.9527	101.3597
12/12/2017	1:20	12	12	2017	Tuesday	A													12.992	last quarter	fall	10.02	night	2.831	RT	101.9009	100.2352
12/12/2017	1:40	12	12	2017	Tuesday	A													12.968	last quarter	fall	10.02	night	2.921	RT	101.9113	101.1062
12/12/2017	2:00	12	12	2017	Tuesday	A	0	0	0	0	0	0	0	0	0	0	0	1	12.968	last quarter	fall	10.02	night	3.001	RT	102.2626	100.6622
12/12/2017	2:20	12	12	2017	Tuesday	A													12.944	last quarter	fall	10.02	night	3.074	RT	101.9145	99.5036
12/12/2017	2:40	12	12	2017	Tuesday	A													12.944	last quarter	fall	10.02	night	3.128	RT	101.9316	98.5965
12/12/2017	3:00	12	12	2017	Tuesday	A	0	0	0	0	0	0	0	2	0	0	2	1	12.92	last quarter	fall	10.02	night	3.181	RT	102.0522	98.8283
12/12/2017	3:20	12	12	2017	Tuesday	A													12.92	last quarter	fall	10.02	night	3.216	HT	102.0617	98.4517
12/12/2017	3:40	12	12	2017	Tuesday	A													12.896	last quarter	fall	10.02	night	3.211	FT	129.9268	115.5559
12/12/2017	4:00	12	12	2017	Tuesday	A	0	0	0	0	0	0	0	4	0	2	6	1	12.896	last quarter	fall	10.02	night	3.207	FT	102.2457	98.236
12/12/2017	4:20	12	12	2017	Tuesday	A													12.896	last quarter	fall	10.02	night	3.173	FT	103.6193	99.1023
12/12/2017	4:40	12	12	2017	Tuesday	A													12.92	last quarter	fall	10.02	night	3.115	FT	104.739	106.5482
12/12/2017	5:00	12	12	2017	Tuesday	A	0	0	0	0	0	0	0	6	0	0	6	1	12.871	last quarter	fall	10.02	night	3.036	FT	104.5695	100.8128
12/12/2017	5:20	12	12	2017	Tuesday	A													12.823	last quarter	fall	10.02	night	2.939	FT	102.8479	102.3454
12/12/2017	5:40	12	12	2017	Tuesday	A													12.727	last quarter	fall	10.02	night	2.828	FT	102.682	101.6204
12/12/2017	6:00	12	12	2017	Tuesday	A	0	0	0	0	0	0	0	0	0	0	0	1	12.558	last quarter	fall	10.02	night	2.696	FT	102.0225	103.0757
12/12/2017	6:20	12	12	2017	Tuesday	A													12.606	last quarter	fall	10.02	night	2.549	FT	103.6357	101.9688
12/12/2017	6:40	12	12	2017	Tuesday	A													12.437	last quarter	fall	10.02	night	2.404	FT	102.4462	102.4755
12/12/2017	7:00	12	12	2017	Tuesday	A	0	0	0	0	0	0	0	8	0	0	8	1	12.292	last quarter	fall	10.02	day	2.264	FT	102.7922	102.277
12/12/2017	7:20	12	12	2017	Tuesday	A													12.195	last quarter	fall	10.02	day	2.114	FT	103.8612	102.9606
12/12/2017	7:40	12	12	2017	Tuesday	A													12.582	last quarter	fall	10.02	day	1.975	FT	102.9136	103.929
12/12/2017	8:00	12	12	2017	Tuesday	A	0	0	0	0	0	0	0	8	0	0	8	1	12.413	last quarter	fall	10.02	day	1.888	FT	102.0992	102.826
12/12/2017	8:20	12	12	2017	Tuesday	A													12.413	last quarter	fall	10.02	day	1.806	FT	102.0407	102.3146
12/12/2017	8:40	12	12	2017	Tuesday	A													12.485	last quarter	fall	10.02	day	1.759	FT	116.7919	119.1382
12/12/2017	9:00	12	12	2017	Tuesday	A	0	0	0	0	0	0	0	0	0	0	0	1	12.582	last quarter	fall	10.02	day	1.725	LT	102.3865	101.3733
12/12/2017	9:20	12	12	2017	Tuesday	A													12.558	last quarter	fall	10.02	day	1.726	LT	104.9753	101.4562
12/12/2017	9:40	12	12	2017	Tuesday	A													12.534	last quarter	fall	10.02	day	1.724	LT	107.4569	109.1033
12/12/2017	10:00	12	12	2017	Tuesday	A	0	0	0	0	0	0	0	0	0	0	0	1	12.509	last quarter	fall	10.02	day	1.745	RT	103.1102	101.8106
12/12/2017	10:20	12	12	2017	Tuesday	A													12.509	last quarter	fall	10.02	day	1.823	RT	103.5018	101.5174
12/12/2017	10:40	12	12	2017	Tuesday	A													12.558	last quarter	fall	10.02	day	1.927	RT	117.4511	123.3649
12/12/2017	11:00	12	12	2017	Tuesday	A	0	0	0	0	0	0	0	0	0	0	0	1	12.703	last quarter	fall	10.02	day	2.032	RT	136.6016	124.5424
12/12/2017	11:20	12	12	2017	Tuesday	A													12.678	last quarter	fall	10.02	day	2.152	RT	112.5216	110.3582
12/12/2017	11:40	12	12	2017	Tuesday	A													12.727	last quarter	fall	10.02	day	2.252	RT	102.3673	101.4669
12/12/2017	12:00	12	12	2017	Tuesday	A	0	0	0	0	0	0	0	14	0	0	14	0	12.775	last quarter	fall	10.02	day	2.401	RT	101.9642	101.8295
12/12/2017	12:20	12	12	2017	Tuesday	A													12.799	last quarter	fall	10.02	day	2.531	RT	102.0289	102.1239
12/12/2017	12:40	12	12	2017	Tuesday	A													12.968	last quarter	fall	10.02	day	2.642	RT	121.7773	118.0592
12/12/2017	13:00	12	12	2017	Tuesday	A	0	0	0	0	0	0	0	0	0	0	0	1	12.847	last quarter	fall	10.02	day	2.752	RT	112.7357	106.003
12/12/2017	13:20	12	12	2017	Tuesday	A													12.871	last quarter	fall	10.02	day	2.853	RT	105.8973	100.6272
12/12/2017	13:40	12	12	2017	Tuesday	A													12.847	last quarter	fall	10.02	day	2.914	RT	103.9938	100.7465
12/12/2017	14:00	12	12	2017	Tuesday	A	0	0	0	0	0	0	0	0	0	0	0	1	12.871	last quarter	fall	10.02	day	3.002	RT	102.0817	101.2048
12/12/2017	14:20	12	12	2017	Tuesday	A													12.847	last quarter	fall	10.02	day	3.056	RT	102.5095	99.7783
12/12/2017	14:40	12	12	2017	Tuesday	A													12.847	last quarter	fall	10.02	day	3.104	RT	102.8242	100.7352
12/12/2017	15:00	12	12	2017	Tuesday	A	0	0	0	0	0	0	0	0	0	0	0	1	13.04	last quarter	fall	10.02	day	3.125	RT	102.8172	99.2867
12/12/2017	15:20	12	12	2017	Tuesday	A													13.064	last quarter	fall	10.02	day	3.144	HT	102.7821	100.1708
12/12/2017	15:40	12	12	2017	Tuesday	A													12.992	last quarter	fall	10.02	day	3.13	FT	111.9937	100.5119
12/12/2017	16:00	12	12	2017	Tuesday	A	0	0	0	0	0	0	0	0	0	0	0	1	12.968	last quarter	fall	10.02	day	3.105	FT	109.0463	111.4228
12/12/2017	16:20	12	12	2017	Tuesday	A													12.896	last quarter	fall	10.02	day	3.037	FT	102.3515	101.0515
12/12/2017	16:40	12	12	2017	Tuesday	A													12.896	last quarter	fall	10.02	day	2.971	FT	101.9572	100.2421
12/12/2017	17:00	12	12	2017	Tuesday	A	0	0	0	0	0	0	0	0	0	0	0	0	12.944	last quarter	fall	10.02	night	2.906	FT	102.4991	100.6623
12/12/2017	17:20	12	12	2017	Tuesday	A													13.064	last quarter	fall	10.02	night	2.826	FT	102.4644	100.5574
12/12/2017	17:40	12	12	2017	Tuesday	A													12.992	last quarter	fall	10.02	night	2.714	FT	102.1371	103.3802
12/12/2017	18:00	12	12	2017	Tuesday	A	0	0	0	0	0	0	0	2	0	0	2	1	13.016	last quarter	fall	10.02	night	2.572	FT	102.0381	102.7363
12/12/2017	18:20	12	12	2017	Tuesday	A													12.968	last quarter	fall	10.02	night	2.462	FT	102.1932	104.7745
12/12/2017	18:40	12	12	2017	Tuesday	A													12.944	last quarter	fall	10.02	night	2.307	FT	102.0596	101.6314
12/12/2017	19:00	12	12	2017	Tuesday	A	0	0	0	0	0	0	0	4	0	0	4	0	12.896	last quarter	fall	10.02	night	2.201	FT	101.7972	101.6745
12/12/2017	19:20	12	12	2017	Tuesday	A													12.799	last quarter	fall	10.02	night	2.093	FT	102.0821	101.0073
12/12/2017	19:40	12	12	2017	Tuesday	A													12.823	last quarter	fall	10.02	night	1.983	FT	102.5645	100.5347
12/12/2017	20:00	12	12	2017	Tuesday	A	0	0	0	0	0	0	0	9	0	0	9	1	12.727	last quarter	fall	10.02	night	1.874	FT	101.924	99.8931
12/12/2017	20:20	12	12	2017	Tuesday	A													12.654	last quarter	fall	10.02	night	1.77	FT	101.8707	100.1781
12/12/2017	20:40	12	12	2017	Tuesday	A													12.63	last quarter	fall	10.02	night	1.679	FT	102.8354	99.1903
12/12/2017	21:00	12	12	2017	Tuesday	A	0	0	0	0	0	0	0	3	0	0	3	1	12.654	last quarter	fall	10.02	night	1.598	FT	102.2043	99.1012
12/12/2017	21:20	12	12	2017	Tuesday	A													12.413	last quarter	fall	10.02	night	1.519	FT	102.1184	98.5516
12/12/2017	21:40	12	12	2017	Tuesday	A													12.34	last quarter	fall	10.02	night	1.434	FT	105.3692	98.4169
12/12/2017	22:00	12	12	2017	Tuesday	A	0	0	0	0	0	0	0	4	0	3	7	1	12.606	last quarter	fall	10.02	night	1.341	FT	102.614	98.0033
12/12/2017	22:20	12	12	2017	Tuesday	A													12.437	last quarter	fall	10.02	night	1.3	LT	102.7036	97.7998
12/12/2017	22:40	12	12	2017	Tuesday	A													12.437	last quarter	fall	10.02	night	1.327	RT	101.9535	101.1705
12/12/2017	23:00	12	12	2017	Tuesday	A	0	0	0	0	0	0	0	0	0	0	0	1	12.461	last quarter	fall	10.02	night	1.363	RT	101.9699	102.0387
12/12/2017	23:20	12	12	2017	Tuesday	A													12.461	last quarter	fall	10.02	night	1.413	RT	101.9327	97.7794
12/12/2017	23:40	12	12	2017	Tuesday	A													12.171	last quarter	fall	10.02	night	1.474	RT	102.4198	109.571
12/13/2017	0:00	12	13	2017	Wednesday	A	0	0	0	0	0	0	0	0	0	0	0	1	12.364	last quarter	fall	10.02	night	1.595	RT	101.9803	98.7543
12/13/2017	0:20	12	13	2017	Wednesday	A													12.437	last quarter	fall	10.02	night	1.733	RT	101.9514	100.1795
12/13/2017	0:40	12	13	2017	Wednesday	A													12.509	last quarter	fall	10.02	night	1.875	RT	101.9073	100.8083
12/13/2017	1:00	12	13	2017	Wednesday	A	0	0	0	0	0	0	0	22	25	15	62	0	12.654	last quarter	fall	10.02	night	2	RT	101.9149	102.7946
12/13/2017	1:20	12	13	2017	Wednesday	A													12.703	last quarter	fall	10.02	night	2.15	RT	101.8535	101.1252
12/13/2017	1:40	12	13	2017	Wednesday	A													12.727	last quarter	fall	10.02	night	2.314	RT	101.8503	101.8159
12/13/2017	2:00	12	13	2017	Wednesday	A	0	0	0	0	0	0	0	4	0	0	4	1	12.703	last quarter	fall	10.02	night	2.477	RT	101.831	101.4893
12/13/2017	2:20	12	13	2017	Wednesday	A													12.703	last quarter	fall	10.02	night	2.624	RT	102.231	101.5443
12/13/2017	2:40	12	13	2017	Wednesday	A													12.509	last quarter	fall	10.02	night	2.717	RT	101.9361	101.5311
12/13/2017	3:00	12	13	2017	Wednesday	A	0	0	0	0	0	0	0	0	0	0	0	0	12.558	last quarter	fall	10.02	night	2.802	RT	101.794	101.0215
12/13/2017	3:20	12	13	2017	Wednesday	A													12.485	last quarter	fall	10.02	night	2.893	RT	102.1721	102.2264
12/13/2017	3:40	12	13	2017	Wednesday	A													12.654	last quarter	fall	10.02	night	2.951	RT	101.9155	100.8786
12/13/2017	4:00	12	13	2017	Wednesday	A	0	0	0	0	0	0	0	0	0	0	0	0	12.582	last quarter	fall	10.02	night	2.976	RT	101.837	100.169
12/13/2017	4:20	12	13	2017	Wednesday	A													12.582	last quarter	fall	10.02	night	2.987	RT	101.7818	99.5651
12/13/2017	4:40	12	13	2017	Wednesday	A													12.558	last quarter	fall	10.02	night	2.998	HT	101.8887	99.1722
12/13/2017	5:00	12	13	2017	Wednesday	A	0	0	0	0	0	0	0	0	0	0	0	0	12.509	last quarter	fall	10.02	night	2.973	FT	101.7943	98.501
12/13/2017	5:20	12	13	2017	Wednesday	A													12.461	last quarter	fall	10.02	night	2.929	FT	101.8054	98.2883
12/13/2017	5:40	12	13	2017	Wednesday	A													12.509	last quarter	fall	10.02	night	2.867	FT	101.9217	98.3498
12/13/2017	6:00	12	13	2017	Wednesday	A	0	0	0	0	0	0	0	15	0	0	15	1	12.558	last quarter	fall	10.02	night	2.797	FT	102.0037	100.2295
12/13/2017	6:20	12	13	2017	Wednesday	A													12.485	last quarter	fall	10.02	night	2.712	FT	101.9687	99.2433
12/13/2017	6:40	12	13	2017	Wednesday	A													11.977	last quarter	fall	10.02	night	2.593	FT	106.3396	102.2018
12/13/2017	7:00	12	13	2017	Wednesday	A	0	0	0	0	0	0	0	22	0	2	24	1	12.074	last quarter	fall	10.02	day	2.471	FT	104.709	105.1651
12/13/2017	7:20	12	13	2017	Wednesday	A													11.977	last quarter	fall	10.02	day	2.333	FT	109.0184	111.8465
12/13/2017	7:40	12	13	2017	Wednesday	A													11.832	last quarter	fall	10.02	day	2.213	FT	104.603	102.3517
12/13/2017	8:00	12	13	2017	Wednesday	A	0	0	0	0	0	0	0	18	0	13	31	1	11.904	last quarter	fall	10.02	day	2.113	FT	103.9121	105.0562
12/13/2017	8:20	12	13	2017	Wednesday	A													11.832	last quarter	fall	10.02	day	2.06	FT	102.5979	101.2983
12/13/2017	8:40	12	13	2017	Wednesday	A													11.88	last quarter	fall	10.02	day	1.96	FT	104.9162	106.4796
12/13/2017	9:00	12	13	2017	Wednesday	A	0	0	0	0	0	0	0	9	0	1	10	1	12.001	last quarter	fall	10.02	day	1.842	FT	103.4204	104.4353
12/13/2017	9:20	12	13	2017	Wednesday	A													11.734	last quarter	fall	10.02	day	1.77	FT	103.6951	100.9806
12/13/2017	9:40	12	13	2017	Wednesday	A													12.001	last quarter	fall	10.02	day	1.723	FT	102.1062	102.8898
12/13/2017	10:00	12	13	2017	Wednesday	A	0	1	0	0	0	0	0	1	0	0	1	1	12.05	last quarter	fall	10.02	day	1.71	FT	102.5563	103.8528
12/13/2017	10:20	12	13	2017	Wednesday	A													12.147	last quarter	fall	10.02	day	1.702	LT	102.3943	102.0253
12/13/2017	10:40	12	13	2017	Wednesday	A													12.147	last quarter	fall	10.02	day	1.702	LT	102.3263	104.8885
12/13/2017	11:00	12	13	2017	Wednesday	A	0	0	0	0	0	0	0	0	0	0	0	1	12.171	last quarter	fall	10.02	day	1.72	RT	108.0312	107.4552
12/13/2017	11:20	12	13	2017	Wednesday	A													12.195	last quarter	fall	10.02	day	1.762	RT	102.0622	100.5811
12/13/2017	11:40	12	13	2017	Wednesday	A													12.243	last quarter	fall	10.02	day	1.84	RT	101.8724	101.4601
12/13/2017	12:00	12	13	2017	Wednesday	A	0	0	0	0	0	0	0	3	0	0	3	1	12.268	last quarter	fall	10.02	day	1.946	RT	101.8903	101.0146
12/13/2017	12:20	12	13	2017	Wednesday	A													12.292	last quarter	fall	10.02	day	2.067	RT	102.8242	101.8486
12/13/2017	12:40	12	13	2017	Wednesday	A													12.364	last quarter	fall	10.02	day	2.214	RT	101.8608	102.7131
12/13/2017	13:00	12	13	2017	Wednesday	A	0	0	0	0	0	0	0	21	0	13	34	1	12.389	last quarter	fall	10.02	day	2.365	RT	102.2393	102.9759
12/13/2017	13:20	12	13	2017	Wednesday	A													12.461	last quarter	fall	10.02	day	2.522	RT	102.0854	109.8366
12/13/2017	13:40	12	13	2017	Wednesday	A													12.485	last quarter	fall	10.02	day	2.678	RT	102.0454	102.5992
12/13/2017	14:00	12	13	2017	Wednesday	A	0	0	0	0	0	0	0	17	0	0	17	1	12.461	last quarter	fall	10.02	day	2.823	RT	102.3364	107.0949
12/13/2017	14:20	12	13	2017	Wednesday	A													12.437	last quarter	fall	10.02	day	2.949	RT	101.8079	100.7551
12/13/2017	14:40	12	13	2017	Wednesday	A													12.413	last quarter	fall	10.02	day	3.043	RT	101.9826	101.5304
12/13/2017	15:00	12	13	2017	Wednesday	A	0	0	0	0	0	0	0	2	0	0	2	1	12.461	last quarter	fall	10.02	day	3.141	RT	103.9893	109.7434
12/13/2017	15:20	12	13	2017	Wednesday	A													12.461	last quarter	fall	10.02	day	3.205	RT	102.0942	100.8706
12/13/2017	15:40	12	13	2017	Wednesday	A													12.437	last quarter	fall	10.02	day	3.237	RT	118.6917	114.8952
12/13/2017	16:00	12	13	2017	Wednesday	A	0	0	0	0	0	0	0	0	0	0	0	1	12.413	last quarter	fall	10.02	day	3.269	RT	108.1803	103.6511
12/13/2017	16:20	12	13	2017	Wednesday	A													12.413	last quarter	fall	10.02	day	3.292	HT	112.7327	108.9902
12/13/2017	16:40	12	13	2017	Wednesday	A													12.389	last quarter	fall	10.02	day	3.275	FT	109.6977	110.9273
12/13/2017	17:00	12	13	2017	Wednesday	A	0	0	0	0	0	0	0	0	0	0	0	1	12.364	last quarter	fall	10.02	night	3.235	FT	117.9868	106.4445
12/13/2017	17:20	12	13	2017	Wednesday	A													12.34	last quarter	fall	10.02	night	3.185	FT	133.2566	125.1468
12/13/2017	17:40	12	13	2017	Wednesday	A													12.316	last quarter	fall	10.02	night	3.13	FT	102.7996	100.1917
12/13/2017	18:00	12	13	2017	Wednesday	A	0	0	0	0	0	0	0	23	0	0	23	1	12.292	last quarter	fall	10.02	night	3.039	FT	102.2323	102.1034
12/13/2017	18:20	12	13	2017	Wednesday	A													12.316	last quarter	fall	10.02	night	2.915	FT	102.1187	101.7981
12/13/2017	18:40	12	13	2017	Wednesday	A													12.316	last quarter	fall	10.02	night	2.815	FT	117.7775	108.3974
12/13/2017	19:00	12	13	2017	Wednesday	A	0	0	0	0	0	0	0	16	0	0	16	1	12.34	last quarter	fall	10.02	night	2.687	FT	106.6759	103.4981
12/13/2017	19:20	12	13	2017	Wednesday	A													12.292	last quarter	fall	10.02	night	2.587	FT	108.8648	107.0481
12/13/2017	19:40	12	13	2017	Wednesday	A													12.219	last quarter	fall	10.02	night	2.423	FT	102.0639	101.7484
12/13/2017	20:00	12	13	2017	Wednesday	A	0	0	0	0	0	0	0	19	8	0	27	1	12.268	last quarter	fall	10.02	night	2.267	FT	102.0972	105.3692
12/13/2017	20:20	12	13	2017	Wednesday	A													12.195	last quarter	fall	10.02	night	2.117	FT	102.0514	102.4151
12/13/2017	20:40	12	13	2017	Wednesday	A													12.147	last quarter	fall	10.02	night	1.999	FT	102.1496	101.3093
12/13/2017	21:00	12	13	2017	Wednesday	A	0	0	0	0	0	0	0	5	0	0	5	1	12.122	last quarter	fall	10.02	night	1.88	FT	101.9691	100.8469
12/13/2017	21:20	12	13	2017	Wednesday	A													12.05	last quarter	fall	10.02	night	1.771	FT	102.1555	100.809
12/13/2017	21:40	12	13	2017	Wednesday	A													12.05	last quarter	fall	10.02	night	1.714	FT	101.9329	100.1735
12/13/2017	22:00	12	13	2017	Wednesday	A	0	0	0	2	0	0	0	3	0	1	4	1	12.171	last quarter	fall	10.02	night	1.693	FT	101.951	99.2086
12/13/2017	22:20	12	13	2017	Wednesday	A													12.171	last quarter	fall	10.02	night	1.648	FT	101.9304	101.3336
12/13/2017	22:40	12	13	2017	Wednesday	A													12.147	last quarter	fall	10.02	night	1.631	LT	101.848	97.8219
12/13/2017	23:00	12	13	2017	Wednesday	A	0	0	0	2	0	0	0	8	0	0	8	0	12.05	last quarter	fall	10.02	night	1.657	RT	101.8891	98.2767
12/13/2017	23:20	12	13	2017	Wednesday	A													11.977	last quarter	fall	10.02	night	1.66	RT	101.9031	98.4273
12/13/2017	23:40	12	13	2017	Wednesday	A													12.05	last quarter	fall	10.02	night	1.689	RT	102.1196	97.4601
12/14/2017	0:00	12	14	2017	Thursday	A	0	0	0	0	0	0	0	0	0	0	0	1	12.074	last quarter	fall	10	night	1.747	RT	101.9386	100.3906
12/14/2017	0:20	12	14	2017	Thursday	A													11.807	last quarter	fall	10	night	1.835	RT	102.1747	101.709
12/14/2017	0:40	12	14	2017	Thursday	A													11.929	last quarter	fall	10	night	1.939	RT	103.4354	98.9286
12/14/2017	1:00	12	14	2017	Thursday	A	0	0	0	0	0	0	0	3	0	0	3	1	12.001	last quarter	fall	10	night	2.056	RT	101.972	99.5798
12/14/2017	1:20	12	14	2017	Thursday	A													12.122	last quarter	fall	10	night	2.19	RT	102.0079	99.7684
12/14/2017	1:40	12	14	2017	Thursday	A													12.268	last quarter	fall	10	night	2.322	RT	101.9879	100.0287
12/14/2017	2:00	12	14	2017	Thursday	A	0	0	0	0	0	0	0	0	0	0	0	1	12.268	last quarter	fall	10	night	2.446	RT	101.9354	99.9059
12/14/2017	2:20	12	14	2017	Thursday	A													12.268	last quarter	fall	10	night	2.592	RT	102.1862	100.0624
12/14/2017	2:40	12	14	2017	Thursday	A													12.268	last quarter	fall	10	night	2.706	RT	102.2087	99.467
12/14/2017	3:00	12	14	2017	Thursday	A	0	0	0	0	0	0	0	1	0	0	1	1	12.219	last quarter	fall	10	night	2.824	RT	102.433	99.5237
12/14/2017	3:20	12	14	2017	Thursday	A													12.243	last quarter	fall	10	night	2.922	RT	102.2719	99.6689
12/14/2017	3:40	12	14	2017	Thursday	A													12.195	last quarter	fall	10	night	2.999	RT	102.5051	99.7518
12/14/2017	4:00	12	14	2017	Thursday	A	0	0	0	0	0	0	0	0	0	0	0	1	12.171	last quarter	fall	10	night	3.055	RT	102.1921	98.6568
12/14/2017	4:20	12	14	2017	Thursday	A													12.195	last quarter	fall	10	night	3.096	RT	102.1934	98.8674
12/14/2017	4:40	12	14	2017	Thursday	A													12.074	last quarter	fall	10	night	3.142	RT	102.4026	98.0454
12/14/2017	5:00	12	14	2017	Thursday	A	0	0	0	0	0	0	0	5	0	12	17	1	12.074	last quarter	fall	10	night	3.148	HT	102.1518	98.2611
12/14/2017	5:20	12	14	2017	Thursday	A													12.147	last quarter	fall	10	night	3.138	FT	102.2358	98.6732
12/14/2017	5:40	12	14	2017	Thursday	A													12.171	last quarter	fall	10	night	3.126	FT	102.3894	99.4197
12/14/2017	6:00	12	14	2017	Thursday	A	0	0	0	0	0	0	0	16	0	1	17	1	12.171	last quarter	fall	10	night	3.077	FT	102.2267	98.7718
12/14/2017	6:20	12	14	2017	Thursday	A													12.147	last quarter	fall	10	night	3.012	FT	102.0979	98.7809
12/14/2017	6:40	12	14	2017	Thursday	A													12.122	last quarter	fall	10	night	2.94	FT	102.0479	99.5058
12/14/2017	7:00	12	14	2017	Thursday	A	0	0	0	0	0	0	0	0	0	0	0	1	12.025	last quarter	fall	10	day	2.841	FT	101.965	101.4958
12/14/2017	7:20	12	14	2017	Thursday	A													11.637	last quarter	fall	10	day	2.723	FT	102.4401	99.948
12/14/2017	7:40	12	14	2017	Thursday	A													11.71	last quarter	fall	10	day	2.595	FT	102.3929	103.8863
12/14/2017	8:00	12	14	2017	Thursday	A	0	0	0	0	0	0	0	3	0	0	3	1	11.686	last quarter	fall	10	day	2.481	FT	102.6303	101.5739
12/14/2017	8:20	12	14	2017	Thursday	A													11.467	last quarter	fall	10	day	2.377	FT	105.786	100.6704
12/14/2017	8:40	12	14	2017	Thursday	A													11.443	last quarter	fall	10	day	2.281	FT	103.6933	100.7368
12/14/2017	9:00	12	14	2017	Thursday	A	0	0	0	0	0	0	0	0	0	0	0	1	11.346	last quarter	fall	10	day	2.189	FT	111.5154	114.3748
12/14/2017	9:20	12	14	2017	Thursday	A													11.565	last quarter	fall	10	day	2.122	FT	102.3421	100.9868
12/14/2017	9:40	12	14	2017	Thursday	A													11.346	last quarter	fall	10	day	2.013	FT	102.3399	101.5306
12/14/2017	10:00	12	14	2017	Thursday	A	0	0	0	0	0	0	0	0	0	0	0	1	11.419	last quarter	fall	10	day	1.928	FT	104.1243	103.5125
12/14/2017	10:20	12	14	2017	Thursday	A													11.589	last quarter	fall	10	day	1.847	FT	115.571	110.1204
12/14/2017	10:40	12	14	2017	Thursday	A													11.443	last quarter	fall	10	day	1.779	FT	125.4623	112.5337
12/14/2017	11:00	12	14	2017	Thursday	A	0	0	0	0	0	0	0	4	0	0	4	1	11.637	last quarter	fall	10	day	1.732	FT	102.5132	107.6397
12/14/2017	11:20	12	14	2017	Thursday	A													11.71	last quarter	fall	10	day	1.691	LT	102.0542	101.7188
12/14/2017	11:40	12	14	2017	Thursday	A													11.734	last quarter	fall	10	day	1.691	LT	101.9624	101.3626
12/14/2017	12:00	12	14	2017	Thursday	A	0	0	0	0	0	0	0	7	0	5	12	1	11.759	last quarter	fall	10	day	1.693	RT	102.9751	105.4859
12/14/2017	12:20	12	14	2017	Thursday	A													11.759	last quarter	fall	10	day	1.735	RT	105.4243	107.4142
12/14/2017	12:40	12	14	2017	Thursday	A													11.832	last quarter	fall	10	day	1.807	RT	103.2077	108.3024
12/14/2017	13:00	12	14	2017	Thursday	A	0	0	0	0	0	0	0	5	0	0	5	1	11.807	last quarter	fall	10	day	1.932	RT	105.1673	103.0799
12/14/2017	13:20	12	14	2017	Thursday	A													12.122	last quarter	fall	10	day	2.061	RT	107.6914	101.6421
12/14/2017	13:40	12	14	2017	Thursday	A													12.025	last quarter	fall	10	day	2.206	RT	107.7166	109.1159
12/14/2017	14:00	12	14	2017	Thursday	A	0	0	0	0	0	0	0	2	0	1	3	1	12.001	last quarter	fall	10	day	2.349	RT	102.0906	100.4121
12/14/2017	14:20	12	14	2017	Thursday	A													12.05	last quarter	fall	10	day	2.504	RT	104.3457	103.908
12/14/2017	14:40	12	14	2017	Thursday	A													12.05	last quarter	fall	10	day	2.635	RT	103.2844	102.2079
12/14/2017	15:00	12	14	2017	Thursday	A	0	0	0	0	0	0	0	3	0	0	3	1	12.05	last quarter	fall	10	day	2.754	RT	102.1437	101.0423
12/14/2017	15:20	12	14	2017	Thursday	A													12.05	last quarter	fall	10	day	2.857	RT	102.1337	100.3646
12/14/2017	15:40	12	14	2017	Thursday	A													12.05	last quarter	fall	10	day	2.937	RT	102.0081	99.3454
12/14/2017	16:00	12	14	2017	Thursday	A	0	0	0	0	0	0	0	14	0	5	19	1	12.098	last quarter	fall	10	day	2.999	RT	101.9749	99.5712
12/14/2017	16:20	12	14	2017	Thursday	A													12.171	last quarter	fall	10	day	3.036	RT	101.9842	98.6505
12/14/2017	16:40	12	14	2017	Thursday	A													12.098	last quarter	fall	10	day	3.065	RT	101.9875	99.0496
12/14/2017	17:00	12	14	2017	Thursday	A	0	0	0	0	0	0	0	37	13	12	62	1	12.025	last quarter	fall	10	night	3.083	HT	102.0761	99.8262
12/14/2017	17:20	12	14	2017	Thursday	A													12.025	last quarter	fall	10	night	3.081	FT	104.7514	100.1615
12/14/2017	17:40	12	14	2017	Thursday	A													12.001	last quarter	fall	10	night	3.052	FT	108.5067	104.2099
12/14/2017	18:00	12	14	2017	Thursday	A	0	0	0	0	0	0	0	31	0	0	31	1	12.025	last quarter	fall	10	night	3.024	FT	106.6808	107.6468
12/14/2017	18:20	12	14	2017	Thursday	A													12.001	last quarter	fall	10	night	2.979	FT	106.1293	106.1502
12/14/2017	18:40	12	14	2017	Thursday	A													11.977	last quarter	fall	10	night	2.917	FT	106.503	105.1303
12/14/2017	19:00	12	14	2017	Thursday	A	0	0	0	0	0	0	0	0	0	0	0	1	12.05	last quarter	fall	10	night	2.812	FT	121.626	124.3882
12/14/2017	19:20	12	14	2017	Thursday	A													12.05	last quarter	fall	10	night	2.695	FT	121.7461	105.2391
12/14/2017	19:40	12	14	2017	Thursday	A													12.001	last quarter	fall	10	night	2.576	FT	128.0504	121.4042
12/14/2017	20:00	12	14	2017	Thursday	A	0	0	0	0	0	0	0	38	0	0	38	1	12.074	last quarter	fall	10	night	2.469	FT	115.9345	104.7621
12/14/2017	20:20	12	14	2017	Thursday	A													12.098	last quarter	fall	10	night	2.335	FT	101.8073	101.8504
12/14/2017	20:40	12	14	2017	Thursday	A													12.074	last quarter	fall	10	night	2.195	FT	101.9097	101.3186
12/14/2017	21:00	12	14	2017	Thursday	A	0	0	0	0	0	0	0	5	0	0	5	1	12.05	last quarter	fall	10	night	2.056	FT	105.4414	101.655
12/14/2017	21:20	12	14	2017	Thursday	A													11.953	last quarter	fall	10	night	1.929	FT	105.8006	103.8787
12/14/2017	21:40	12	14	2017	Thursday	A													12.001	last quarter	fall	10	night	1.834	FT	127.8565	117.2716
12/14/2017	22:00	12	14	2017	Thursday	A	0	0	0	0	0	0	0	6	0	0	6	0	12.001	last quarter	fall	10	night	1.761	FT	101.8672	99.9379
12/14/2017	22:20	12	14	2017	Thursday	A													11.929	last quarter	fall	10	night	1.699	FT	102.0517	105.9398
12/14/2017	22:40	12	14	2017	Thursday	A													11.904	last quarter	fall	10	night	1.651	FT	104.124	103.7124
12/14/2017	23:00	12	14	2017	Thursday	A	0	0	0	0	0	0	0	3	0	0	3	0	11.904	last quarter	fall	10	night	1.6	FT	101.8669	97.6967
12/14/2017	23:20	12	14	2017	Thursday	A													11.832	last quarter	fall	10	night	1.579	FT	101.8685	97.9143
12/14/2017	23:40	12	14	2017	Thursday	A													11.832	last quarter	fall	10	night	1.578	LT	101.8691	97.9974
12/15/2017	0:00	12	15	2017	Friday	A	2	0	0	0	0	0	0	2	0	0	2	1	11.832	last quarter	fall	9.98	night	1.606	RT	101.894	97.6674
12/15/2017	0:20	12	15	2017	Friday	A													11.832	last quarter	fall	9.98	night	1.639	RT	101.9418	96.4244
12/15/2017	0:40	12	15	2017	Friday	A													11.832	last quarter	fall	9.98	night	1.686	RT	103.4595	100.797
12/15/2017	1:00	12	15	2017	Friday	A	0	0	0	0	0	0	0	0	0	0	0	1	11.832	last quarter	fall	9.98	night	1.786	RT	105.9155	102.6315
12/15/2017	1:20	12	15	2017	Friday	A													11.88	last quarter	fall	9.98	night	1.903	RT	128.0013	120.144
12/15/2017	1:40	12	15	2017	Friday	A													11.904	last quarter	fall	9.98	night	2.05	RT	101.9133	99.8192
12/15/2017	2:00	12	15	2017	Friday	A	0	0	0	0	0	0	0	0	0	0	0	1	11.904	last quarter	fall	9.98	night	2.195	RT	101.9361	100.029
12/15/2017	2:20	12	15	2017	Friday	A													11.953	last quarter	fall	9.98	night	2.36	RT	102.1168	107.512
12/15/2017	2:40	12	15	2017	Friday	A													11.977	last quarter	fall	9.98	night	2.521	RT	102.0399	101.5123
12/15/2017	3:00	12	15	2017	Friday	A	0	0	0	0	0	0	0	1	0	0	1	1	11.977	last quarter	fall	9.98	night	2.685	RT	101.9053	101.1991
12/15/2017	3:20	12	15	2017	Friday	A													11.977	last quarter	fall	9.98	night	2.835	RT	102.0369	100.9135
12/15/2017	3:40	12	15	2017	Friday	A													11.904	last quarter	fall	9.98	night	2.963	RT	114.0749	114.4163
12/15/2017	4:00	12	15	2017	Friday	A	0	0	0	0	0	0	0	2	0	0	2	1	11.929	last quarter	fall	9.98	night	3.065	RT	102.0429	100.5554
12/15/2017	4:20	12	15	2017	Friday	A													11.929	last quarter	fall	9.98	night	3.168	RT	106.2019	107.6452
12/15/2017	4:40	12	15	2017	Friday	A													11.929	last quarter	fall	9.98	night	3.239	RT	104.1005	102.9019
12/15/2017	5:00	12	15	2017	Friday	A	0	0	0	0	0	0	0	21	0	1	22	1	11.904	last quarter	fall	9.98	night	3.289	RT	102.3288	101.0639
12/15/2017	5:20	12	15	2017	Friday	A													11.856	last quarter	fall	9.98	night	3.33	RT	105.6524	105.0766
12/15/2017	5:40	12	15	2017	Friday	A													11.783	last quarter	fall	9.98	night	3.34	RT	102.0031	100.9479
12/15/2017	6:00	12	15	2017	Friday	A	0	0	0	0	0	0	0	3	0	0	3	1	11.832	last quarter	fall	9.98	night	3.35	HT	101.9754	99.1389
12/15/2017	6:20	12	15	2017	Friday	A													11.783	last quarter	fall	9.98	night	3.335	FT	110.6385	99.4287
12/15/2017	6:40	12	15	2017	Friday	A													11.759	last quarter	fall	9.98	night	3.306	FT	101.9775	100.7565
12/15/2017	7:00	12	15	2017	Friday	A	0	0	0	0	0	0	0	35	0	0	35	1	11.759	last quarter	fall	9.98	day	3.263	FT	101.9592	103.194
12/15/2017	7:20	12	15	2017	Friday	A													11.807	last quarter	fall	9.98	day	3.181	FT	106.4837	108.9888
12/15/2017	7:40	12	15	2017	Friday	A													11.832	last quarter	fall	9.98	day	3.092	FT	102.1825	100.4903
12/15/2017	8:00	12	15	2017	Friday	A	0	0	0	0	0	0	0	0	0	0	0	1	11.807	last quarter	fall	9.98	day	2.988	FT	102.7255	101.7395
12/15/2017	8:20	12	15	2017	Friday	A													11.734	last quarter	fall	9.98	day	2.887	FT	102.1032	100.8804
12/15/2017	8:40	12	15	2017	Friday	A													11.807	last quarter	fall	9.98	day	2.797	FT	102.2447	100.5295
12/15/2017	9:00	12	15	2017	Friday	A	0	0	0	0	0	0	0	0	0	0	0	1	11.686	last quarter	fall	9.98	day	2.686	FT	105.6627	102.1482
12/15/2017	9:20	12	15	2017	Friday	A													11.686	last quarter	fall	9.98	day	2.545	FT	102.5752	100.7949
12/15/2017	9:40	12	15	2017	Friday	A													11.662	last quarter	fall	9.98	day	2.411	FT	102.3966	101.7938
12/15/2017	10:00	12	15	2017	Friday	A	0	0	0	0	0	0	0	13	0	9	22	1	11.71	last quarter	fall	9.98	day	2.276	FT	102.0543	104.4783
12/15/2017	10:20	12	15	2017	Friday	A													11.686	last quarter	fall	9.98	day	2.144	FT	103.3368	102.4035
12/15/2017	10:40	12	15	2017	Friday	A													11.759	last quarter	fall	9.98	day	2.04	FT	102.2937	107.4713
12/15/2017	11:00	12	15	2017	Friday	A	0	0	0	0	0	0	0	13	0	5	18	1	11.832	last quarter	fall	9.98	day	1.96	FT	102.1096	102.0881
12/15/2017	11:20	12	15	2017	Friday	A													11.88	last quarter	fall	9.98	day	1.889	FT	102.3334	101.6701
12/15/2017	11:40	12	15	2017	Friday	A													11.88	last quarter	fall	9.98	day	1.838	FT	101.8864	101.2847
12/15/2017	12:00	12	15	2017	Friday	A	0	0	0	0	0	0	0	2	0	0	2	1	11.904	last quarter	fall	9.98	day	1.824	FT	101.8959	100.8141
12/15/2017	12:20	12	15	2017	Friday	A													11.904	last quarter	fall	9.98	day	1.81	LT	106.0169	103.6253
12/15/2017	12:40	12	15	2017	Friday	A													11.977	last quarter	fall	9.98	day	1.842	RT	102.1732	101.409
12/15/2017	13:00	12	15	2017	Friday	A	0	0	0	0	0	0	0	0	0	0	0	1	12.001	last quarter	fall	9.98	day	1.886	RT	105.494	107.2404
12/15/2017	13:20	12	15	2017	Friday	A													11.929	last quarter	fall	9.98	day	1.947	RT	108.3416	113.2314
12/15/2017	13:40	12	15	2017	Friday	A													12.001	last quarter	fall	9.98	day	2.049	RT	104.1239	102.549
12/15/2017	14:00	12	15	2017	Friday	A	0	0	0	0	0	0	0	0	0	0	0	1	12.147	last quarter	fall	9.98	day	2.172	RT	102.1741	100.8701
12/15/2017	14:20	12	15	2017	Friday	A													12.05	last quarter	fall	9.98	day	2.271	RT	105.7042	108.711
12/15/2017	14:40	12	15	2017	Friday	A													12.001	last quarter	fall	9.98	day	2.388	RT	104.2974	101.8812
12/15/2017	15:00	12	15	2017	Friday	A	0	0	0	0	0	0	0	15	0	1	16	1	11.929	last quarter	fall	9.98	day	2.496	RT	102.995	106.221
12/15/2017	15:20	12	15	2017	Friday	A													11.904	last quarter	fall	9.98	day	2.629	RT	102.7847	103.6637
12/15/2017	15:40	12	15	2017	Friday	A													11.88	last quarter	fall	9.98	day	2.729	RT	102.1295	103.5644
12/15/2017	16:00	12	15	2017	Friday	A	0	0	0	0	0	0	0	0	0	0	0	1	11.88	last quarter	fall	9.98	day	2.821	RT	101.9993	106.3075
12/15/2017	16:20	12	15	2017	Friday	A													11.929	last quarter	fall	9.98	day	2.911	RT	101.9146	107.0929
12/15/2017	16:40	12	15	2017	Friday	A													11.953	last quarter	fall	9.98	day	2.952	RT	102.1882	104.2972
12/15/2017	17:00	12	15	2017	Friday	A	0	0	0	0	0	0	0	4	0	0	4	1	11.953	last quarter	fall	9.98	night	3.001	RT	101.8779	104.796
12/15/2017	17:20	12	15	2017	Friday	A													12.025	last quarter	fall	9.98	night	3.018	RT	103.0748	101.1963
12/15/2017	17:40	12	15	2017	Friday	A													11.904	last quarter	fall	9.98	night	3.039	RT	102.2635	105.2504
12/15/2017	18:00	12	15	2017	Friday	A	0	0	0	0	0	0	0	8	0	0	8	1	11.904	last quarter	fall	9.98	night	3.051	HT	103.144	108.9035
12/15/2017	18:20	12	15	2017	Friday	A													11.929	last quarter	fall	9.98	night	3.041	FT	102.0431	108.7917
12/15/2017	18:40	12	15	2017	Friday	A													11.929	last quarter	fall	9.98	night	3.034	FT	101.9108	103.3512
12/15/2017	19:00	12	15	2017	Friday	A	0	0	0	0	0	0	0	6	0	0	6	0	11.929	last quarter	fall	9.98	night	2.985	FT	102.4982	102.1814
12/15/2017	19:20	12	15	2017	Friday	A													11.953	last quarter	fall	9.98	night	2.947	FT	103.1154	105.9109
12/15/2017	19:40	12	15	2017	Friday	A													12.025	last quarter	fall	9.98	night	2.854	FT	125.4076	114.8681
12/15/2017	20:00	12	15	2017	Friday	A	0	0	0	0	0	0	0	1	0	0	1	0	12.025	last quarter	fall	9.98	night	2.763	FT	124.6258	117.101
12/15/2017	20:20	12	15	2017	Friday	A													11.929	last quarter	fall	9.98	night	2.658	FT	102.0589	103.5217
12/15/2017	20:40	12	15	2017	Friday	A													11.953	last quarter	fall	9.98	night	2.519	FT	102.2189	109.8782
12/15/2017	21:00	12	15	2017	Friday	A	0	0	0	0	0	0	0	27	0	0	27	0	11.977	last quarter	fall	9.98	night	2.386	FT	102.2258	107.349
12/15/2017	21:20	12	15	2017	Friday	A													11.977	last quarter	fall	9.98	night	2.232	FT	102.3045	105.1038
12/15/2017	21:40	12	15	2017	Friday	A													11.953	last quarter	fall	9.98	night	2.094	FT	101.9122	104.6783
12/15/2017	22:00	12	15	2017	Friday	A	0	0	0	0	0	0	0	24	0	0	24	0	11.904	last quarter	fall	9.98	night	1.959	FT	101.8907	106.7376
12/15/2017	22:20	12	15	2017	Friday	A													11.904	last quarter	fall	9.98	night	1.84	FT	101.9596	104.1732
12/15/2017	22:40	12	15	2017	Friday	A													11.856	last quarter	fall	9.98	night	1.725	FT	101.9824	103.5598
12/15/2017	23:00	12	15	2017	Friday	A	0	0	0	0	0	0	0	26	0	1	27	0	11.807	last quarter	fall	9.98	night	1.624	FT	101.8756	101.4894
12/15/2017	23:20	12	15	2017	Friday	A													11.783	last quarter	fall	9.98	night	1.522	FT	101.8249	101.2922
12/15/2017	23:40	12	15	2017	Friday	A													11.783	last quarter	fall	9.98	night	1.464	FT	101.9542	100.793
12/16/2017	0:00	12	16	2017	Saturday	A	0	0	0	0	0	0	0	14	0	0	14	1	11.783	last quarter	fall	9.98	night	1.42	FT	101.9121	99.8421
12/16/2017	0:20	12	16	2017	Saturday	A													11.783	last quarter	fall	9.98	night	1.407	LT	101.9431	101.0201
12/16/2017	0:40	12	16	2017	Saturday	A													11.759	last quarter	fall	9.98	night	1.407	LT	101.9907	100.6356
12/16/2017	1:00	12	16	2017	Saturday	A	0	0	0	0	0	0	0	26	1	5	32	0	11.759	last quarter	fall	9.98	night	1.473	RT	101.8341	102.4004
12/16/2017	1:20	12	16	2017	Saturday	A													11.759	last quarter	fall	9.98	night	1.557	RT	116.0603	101.1968
12/16/2017	1:40	12	16	2017	Saturday	A													11.613	last quarter	fall	9.98	night	1.67	RT	101.9388	103.4801
12/16/2017	2:00	12	16	2017	Saturday	A	0	0	0	0	0	0	0	0	0	0	0	1	11.71	last quarter	fall	9.98	night	1.823	RT	101.972	103.7501
12/16/2017	2:20	12	16	2017	Saturday	A													11.783	last quarter	fall	9.98	night	1.973	RT	102.4077	103.3883
12/16/2017	2:40	12	16	2017	Saturday	A													11.807	last quarter	fall	9.98	night	2.125	RT	106.7346	112.0237
12/16/2017	3:00	12	16	2017	Saturday	A	0	0	0	0	0	0	0	0	0	0	0	1	11.832	last quarter	fall	9.98	night	2.259	RT	124.9082	123.3017
12/16/2017	3:20	12	16	2017	Saturday	A													11.832	last quarter	fall	9.98	night	2.395	RT	101.9877	100.6846
12/16/2017	3:40	12	16	2017	Saturday	A													11.856	last quarter	fall	9.98	night	2.567	RT	101.872	101.0172
12/16/2017	4:00	12	16	2017	Saturday	A	0	0	0	0	0	0	0	0	0	0	0	1	11.856	last quarter	fall	9.98	night	2.69	RT	132.2339	116.09
12/16/2017	4:20	12	16	2017	Saturday	A													11.783	last quarter	fall	9.98	night	2.8	RT	127.6515	117.1777
12/16/2017	4:40	12	16	2017	Saturday	A													11.807	last quarter	fall	9.98	night	2.902	RT	110.5975	109.0129
12/16/2017	5:00	12	16	2017	Saturday	A	0	0	0	0	0	0	0	0	0	0	0	1	11.783	last quarter	fall	9.98	night	2.968	RT	113.9811	114.6958
12/16/2017	5:20	12	16	2017	Saturday	A													11.807	last quarter	fall	9.98	night	3.029	RT	124.7046	117.5615
12/16/2017	5:40	12	16	2017	Saturday	A													11.783	last quarter	fall	9.98	night	3.078	RT	101.8023	100.073
12/16/2017	6:00	12	16	2017	Saturday	A	0	0	0	0	0	0	0	0	0	0	0	0	11.832	last quarter	fall	9.98	night	3.123	RT	101.8608	99.7205
12/16/2017	6:20	12	16	2017	Saturday	A													11.832	last quarter	fall	9.98	night	3.143	RT	101.8452	99.4011
12/16/2017	6:40	12	16	2017	Saturday	A													11.832	last quarter	fall	9.98	night	3.175	HT	105.3354	101.2646
12/16/2017	7:00	12	16	2017	Saturday	A	0	0	0	0	0	0	0	11	0	0	11	1	11.832	last quarter	fall	9.98	day	3.171	FT	102.1271	98.916
12/16/2017	7:20	12	16	2017	Saturday	A													11.807	last quarter	fall	9.98	day	3.135	FT	101.9569	98.196
12/16/2017	7:40	12	16	2017	Saturday	A													11.783	last quarter	fall	9.98	day	3.097	FT	101.9728	99.8091
12/16/2017	8:00	12	16	2017	Saturday	A	0	0	0	0	0	0	0	0	0	0	0	1	11.783	last quarter	fall	9.98	day	3.035	FT	103.1224	98.6397
12/16/2017	8:20	12	16	2017	Saturday	A													11.589	last quarter	fall	9.98	day	2.934	FT	103.7985	99.1381
12/16/2017	8:40	12	16	2017	Saturday	A													11.565	last quarter	fall	9.98	day	2.85	FT	102.352	99.925
12/16/2017	9:00	12	16	2017	Saturday	A	0	1	0	0	0	0	0	10	0	0	10	1	11.516	last quarter	fall	9.98	day	2.752	FT	103.2509	100.351
12/16/2017	9:20	12	16	2017	Saturday	A													11.492	last quarter	fall	9.98	day	2.658	FT	104.6475	99.1191
12/16/2017	9:40	12	16	2017	Saturday	A													11.443	last quarter	fall	9.98	day	2.555	FT	104.531	100.0915
12/16/2017	10:00	12	16	2017	Saturday	A	0	0	0	0	0	0	0	0	0	0	0	1	11.37	last quarter	fall	9.98	day	2.436	FT	110.8399	122.336
12/16/2017	10:20	12	16	2017	Saturday	A													11.419	last quarter	fall	9.98	day	2.316	FT	103.8182	100.0549
12/16/2017	10:40	12	16	2017	Saturday	A													11.54	last quarter	fall	9.98	day	2.206	FT	102.8129	100.6418
12/16/2017	11:00	12	16	2017	Saturday	A	0	0	0	0	0	0	0	6	4	0	10	1	11.467	last quarter	fall	9.98	day	2.077	FT	102.46	100.5675
12/16/2017	11:20	12	16	2017	Saturday	A													11.467	last quarter	fall	9.98	day	1.973	FT	102.1654	101.5899
12/16/2017	11:40	12	16	2017	Saturday	A													11.565	last quarter	fall	9.98	day	1.884	FT	107.4907	109.3656
12/16/2017	12:00	12	16	2017	Saturday	A	0	0	0	0	0	0	0	0	0	0	0	1	11.637	last quarter	fall	9.98	day	1.799	FT	108.4492	125.6891
12/16/2017	12:20	12	16	2017	Saturday	A													11.662	last quarter	fall	9.98	day	1.752	FT	106.3813	114.007
12/16/2017	12:40	12	16	2017	Saturday	A													11.686	last quarter	fall	9.98	day	1.731	FT	102.8242	102.8275
12/16/2017	13:00	12	16	2017	Saturday	A	0	0	0	0	0	0	0	3	0	0	3	1	11.686	last quarter	fall	9.98	day	1.721	FT	101.9447	100.7857
12/16/2017	13:20	12	16	2017	Saturday	A													11.71	last quarter	fall	9.98	day	1.714	LT	104.0302	100.743
12/16/2017	13:40	12	16	2017	Saturday	A													11.734	last quarter	fall	9.98	day	1.754	RT	104.1387	101.0351
12/16/2017	14:00	12	16	2017	Saturday	A	0	0	0	0	0	0	0	0	0	0	0	1	11.734	last quarter	fall	9.98	day	1.828	RT	103.3223	101.1885
12/16/2017	14:20	12	16	2017	Saturday	A													11.759	last quarter	fall	9.98	day	1.925	RT	105.2094	105.8076
12/16/2017	14:40	12	16	2017	Saturday	A													11.88	last quarter	fall	9.98	day	2.031	RT	101.983	99.885
12/16/2017	15:00	12	16	2017	Saturday	A	0	0	0	0	0	0	0	0	0	0	0	1	11.88	last quarter	fall	9.98	day	2.164	RT	101.9816	101.7032
12/16/2017	15:20	12	16	2017	Saturday	A													11.856	last quarter	fall	9.98	day	2.288	RT	107.9486	101.7919
12/16/2017	15:40	12	16	2017	Saturday	A													11.734	last quarter	fall	9.98	day	2.422	RT	101.8287	100.4518
12/16/2017	16:00	12	16	2017	Saturday	A	0	0	0	0	0	0	0	0	0	0	0	1	11.734	last quarter	fall	9.98	day	2.555	RT	112.8446	115.8278
12/16/2017	16:20	12	16	2017	Saturday	A													11.759	last quarter	fall	9.98	day	2.684	RT	101.9124	99.2471
12/16/2017	16:40	12	16	2017	Saturday	A													11.759	last quarter	fall	9.98	day	2.766	RT	101.8574	99.0244
12/16/2017	17:00	12	16	2017	Saturday	A	0	0	0	0	0	0	0	15	0	0	15	0	11.783	last quarter	fall	9.98	night	2.83	RT	101.9566	99.338
12/16/2017	17:20	12	16	2017	Saturday	A													11.783	last quarter	fall	9.98	night	2.881	RT	101.995	101.0016
12/16/2017	17:40	12	16	2017	Saturday	A													11.783	last quarter	fall	9.98	night	2.923	RT	101.8515	100.728
12/16/2017	18:00	12	16	2017	Saturday	A	0	0	0	0	0	0	0	29	12	3	44	0	11.832	last quarter	fall	9.98	night	2.97	RT	101.8934	106.5817
12/16/2017	18:20	12	16	2017	Saturday	A													11.832	last quarter	fall	9.98	night	2.991	RT	101.8635	100.3256
12/16/2017	18:40	12	16	2017	Saturday	A													11.832	last quarter	fall	9.98	night	3.005	RT	101.844	100.1279
12/16/2017	19:00	12	16	2017	Saturday	A	0	0	0	0	0	0	0	0	0	0	0	1	11.832	last quarter	fall	9.98	night	3.01	HT	104.2735	112.0227
12/16/2017	19:20	12	16	2017	Saturday	A													11.88	last quarter	fall	9.98	night	2.988	FT	101.8482	99.3946
12/16/2017	19:40	12	16	2017	Saturday	A													11.88	last quarter	fall	9.98	night	2.963	FT	101.856	99.7676
12/16/2017	20:00	12	16	2017	Saturday	A	0	0	0	0	0	0	0	13	0	0	13	0	11.856	last quarter	fall	9.98	night	2.916	FT	101.8185	101.4152
12/16/2017	20:20	12	16	2017	Saturday	A													11.88	last quarter	fall	9.98	night	2.81	FT	101.8047	99.9257
12/16/2017	20:40	12	16	2017	Saturday	A													11.88	last quarter	fall	9.98	night	2.702	FT	102.0357	100.4339
12/16/2017	21:00	12	16	2017	Saturday	A	0	0	0	0	0	0	0	3	0	0	3	1	11.734	last quarter	fall	9.98	night	2.571	FT	101.9583	100.743
12/16/2017	21:20	12	16	2017	Saturday	A													11.686	last quarter	fall	9.98	night	2.445	FT	102.1972	100.4707
12/16/2017	21:40	12	16	2017	Saturday	A													11.589	last quarter	fall	9.98	night	2.308	FT	102.0284	100.0517
12/16/2017	22:00	12	16	2017	Saturday	A	0	0	0	0	0	0	0	6	0	0	6	1	11.589	last quarter	fall	9.98	night	2.148	FT	101.9328	100.3257
12/16/2017	22:20	12	16	2017	Saturday	A													11.589	last quarter	fall	9.98	night	2.006	FT	127.2642	115.2072
12/16/2017	22:40	12	16	2017	Saturday	A													11.613	last quarter	fall	9.98	night	1.88	FT	102.0545	100.6783
12/16/2017	23:00	12	16	2017	Saturday	A	0	0	0	0	0	0	0	10	0	0	10	1	11.589	last quarter	fall	9.98	night	1.764	FT	102.2223	100.2809
12/16/2017	23:20	12	16	2017	Saturday	A													11.565	last quarter	fall	9.98	night	1.666	FT	110.368	113.66
12/16/2017	23:40	12	16	2017	Saturday	A													11.492	last quarter	fall	9.98	night	1.568	FT	101.8749	98.8887
12/17/2017	0:00	12	17	2017	Sunday	A	0	0	0	0	0	0	0	7	0	0	7	1	11.565	last quarter	fall	9.98	night	1.505	FT	101.8748	98.3168
12/17/2017	0:20	12	17	2017	Sunday	A													11.589	last quarter	fall	9.98	night	1.465	FT	101.8874	97.8034
12/17/2017	0:40	12	17	2017	Sunday	A													11.492	last quarter	fall	9.98	night	1.432	FT	101.9025	96.7869
12/17/2017	1:00	12	17	2017	Sunday	A	0	0	0	0	0	0	0	0	0	0	0	1	11.516	last quarter	fall	9.98	night	1.422	LT	130.3927	120.2298
12/17/2017	1:20	12	17	2017	Sunday	A													11.516	last quarter	fall	9.98	night	1.447	RT	102.1795	97.5223
12/17/2017	1:40	12	17	2017	Sunday	A													11.492	last quarter	fall	9.98	night	1.503	RT	102.1236	99.4856
12/17/2017	2:00	12	17	2017	Sunday	A	0	0	0	0	0	0	0	8	0	0	8	1	11.54	last quarter	fall	9.98	night	1.571	RT	104.3434	98.7977
12/17/2017	2:20	12	17	2017	Sunday	A													11.492	last quarter	fall	9.98	night	1.691	RT	106.3528	98.525
12/17/2017	2:40	12	17	2017	Sunday	A													11.492	last quarter	fall	9.98	night	1.815	RT	101.8066	99.0857
12/17/2017	3:00	12	17	2017	Sunday	A	0	0	0	0	0	0	0	9	0	0	9	1	11.637	last quarter	fall	9.98	night	1.942	RT	101.9374	99.4724
12/17/2017	3:20	12	17	2017	Sunday	A													11.686	last quarter	fall	9.98	night	2.078	RT	101.9947	106.7911
12/17/2017	3:40	12	17	2017	Sunday	A													11.71	last quarter	fall	9.98	night	2.209	RT	101.8916	100.119
12/17/2017	4:00	12	17	2017	Sunday	A	0	0	0	0	0	0	0	0	0	0	0	1	11.734	last quarter	fall	9.98	night	2.36	RT	101.8868	100.0107
12/17/2017	4:20	12	17	2017	Sunday	A													11.734	last quarter	fall	9.98	night	2.516	RT	101.8279	99.6045
12/17/2017	4:40	12	17	2017	Sunday	A													11.734	last quarter	fall	9.98	night	2.672	RT	101.8104	99.407
12/17/2017	5:00	12	17	2017	Sunday	A	0	0	0	0	0	0	0	0	0	0	0	1	11.783	last quarter	fall	9.98	night	2.798	RT	101.8479	99.7926
12/17/2017	5:20	12	17	2017	Sunday	A													11.783	last quarter	fall	9.98	night	2.904	RT	101.7968	99.3535
12/17/2017	5:40	12	17	2017	Sunday	A													11.759	last quarter	fall	9.98	night	3.005	RT	101.879	99.4307
12/17/2017	6:00	12	17	2017	Sunday	A	0	0	0	0	0	0	0	1	0	0	1	1	11.759	last quarter	fall	9.98	night	3.085	RT	101.9587	99.8125
12/17/2017	6:20	12	17	2017	Sunday	A													11.734	last quarter	fall	9.98	night	3.109	RT	101.7904	99.9677
12/17/2017	6:40	12	17	2017	Sunday	A													11.759	last quarter	fall	9.98	night	3.15	RT	124.9442	100.5282
12/17/2017	7:00	12	17	2017	Sunday	A	0	0	0	0	0	0	0	0	0	0	0	1	11.759	last quarter	fall	9.98	day	3.177	RT	113.1953	105.6717
12/17/2017	7:20	12	17	2017	Sunday	A													11.759	last quarter	fall	9.98	day	3.202	RT	114.6602	113.2409
12/17/2017	7:40	12	17	2017	Sunday	A													11.759	last quarter	fall	9.98	day	3.23	HT	113.1899	111.3121
12/17/2017	8:00	12	17	2017	Sunday	A	0	0	0	0	0	0	0	0	0	0	0	1	11.71	last quarter	fall	9.98	day	3.23	HT	111.994	108.7127
12/17/2017	8:20	12	17	2017	Sunday	A													11.686	last quarter	fall	9.98	day	3.196	FT	113.6749	106.6295
12/17/2017	8:40	12	17	2017	Sunday	A													11.686	last quarter	fall	9.98	day	3.132	FT	113.5928	112.9192
12/17/2017	9:00	12	17	2017	Sunday	A	0	0	0	0	0	0	0	0	0	0	0	1	11.613	last quarter	fall	9.98	day	3.043	FT	136.4198	126.6624
12/17/2017	9:20	12	17	2017	Sunday	A													11.589	last quarter	fall	9.98	day	2.918	FT	102.0596	100.462
12/17/2017	9:40	12	17	2017	Sunday	A													11.637	last quarter	fall	9.98	day	2.817	FT	101.9956	100.1209
12/17/2017	10:00	12	17	2017	Sunday	A	0	0	0	0	0	0	0	4	0	0	4	1	11.492	last quarter	fall	9.98	day	2.705	FT	102.1302	100.6939
12/17/2017	10:20	12	17	2017	Sunday	A													11.224	last quarter	fall	9.98	day	2.539	FT	110.605	106.6197
12/17/2017	10:40	12	17	2017	Sunday	A													11.321	last quarter	fall	9.98	day	2.406	FT	127.3998	121.4786
12/17/2017	11:00	12	17	2017	Sunday	A	0	0	0	0	0	0	0	8	0	0	8	1	11.37	last quarter	fall	9.98	day	2.274	FT	110.1025	114.6575
12/17/2017	11:20	12	17	2017	Sunday	A													11.589	last quarter	fall	9.98	day	2.136	FT	106.3878	115.0866
12/17/2017	11:40	12	17	2017	Sunday	A													11.492	last quarter	fall	9.98	day	2.023	FT	106.5254	112.0726
12/17/2017	12:00	12	17	2017	Sunday	A	0	0	0	0	0	0	0	15	0	0	15	1	11.492	last quarter	fall	9.98	day	1.903	FT	103.0801	101.3538
12/17/2017	12:20	12	17	2017	Sunday	A													11.492	last quarter	fall	9.98	day	1.812	FT	102.5762	108.8859
12/17/2017	12:40	12	17	2017	Sunday	A													11.589	last quarter	fall	9.98	day	1.74	FT	102.5443	106.3671
12/17/2017	13:00	12	17	2017	Sunday	A	0	0	0	0	0	0	0	16	3	0	19	1	11.637	last quarter	fall	9.98	day	1.652	FT	104.3007	103.2143
12/17/2017	13:20	12	17	2017	Sunday	A													11.637	last quarter	fall	9.98	day	1.574	FT	103.8259	106.8488
12/17/2017	13:40	12	17	2017	Sunday	A													11.637	last quarter	fall	9.98	day	1.526	LT	102.4972	104.8933
12/17/2017	14:00	12	17	2017	Sunday	A	0	0	0	0	0	0	0	0	0	0	0	1	11.637	last quarter	fall	9.98	day	1.562	RT	108.4808	109.6671
12/17/2017	14:20	12	17	2017	Sunday	A													11.637	last quarter	fall	9.98	day	1.646	RT	102.3301	103.9239
12/17/2017	14:40	12	17	2017	Sunday	A													11.734	last quarter	fall	9.98	day	1.725	RT	103.0801	102.4876
12/17/2017	15:00	12	17	2017	Sunday	A	0	0	0	0	0	0	0	0	0	0	0	1	11.71	last quarter	fall	9.98	day	1.843	RT	101.8555	100.8111
12/17/2017	15:20	12	17	2017	Sunday	A													11.783	last quarter	fall	9.98	day	1.955	RT	104.4535	108.0413
12/17/2017	15:40	12	17	2017	Sunday	A													11.807	last quarter	fall	9.98	day	2.107	RT	110.3981	112.3769
12/17/2017	16:00	12	17	2017	Sunday	A	0	0	0	0	0	0	0	0	0	0	0	1	11.759	last quarter	fall	9.98	day	2.284	RT	102.0428	103.1857
12/17/2017	16:20	12	17	2017	Sunday	A													11.759	last quarter	fall	9.98	day	2.449	RT	105.2224	110.4802
12/17/2017	16:40	12	17	2017	Sunday	A													11.759	last quarter	fall	9.98	day	2.58	RT	104.4738	102.0807
12/17/2017	17:00	12	17	2017	Sunday	A	0	0	0	0	0	0	0	0	0	0	0	1	11.759	last quarter	fall	9.98	night	2.717	RT	106.4381	107.5728
12/17/2017	17:20	12	17	2017	Sunday	A													11.783	last quarter	fall	9.98	night	2.827	RT	124.9801	110.5651
12/17/2017	17:40	12	17	2017	Sunday	A													11.783	last quarter	fall	9.98	night	2.915	RT	102.315	101.9358
12/17/2017	18:00	12	17	2017	Sunday	A	0	0	0	0	0	0	0	26	0	0	26	1	11.783	last quarter	fall	9.98	night	2.968	RT	101.9118	101.4141
12/17/2017	18:20	12	17	2017	Sunday	A													11.88	last quarter	fall	9.98	night	3.042	RT	102.0282	102.0879
12/17/2017	18:40	12	17	2017	Sunday	A													11.856	last quarter	fall	9.98	night	3.056	RT	133.6461	119.2089
12/17/2017	19:00	12	17	2017	Sunday	A	0	0	0	0	0	0	0	8	0	0	8	1	11.904	last quarter	fall	9.98	night	3.125	HT	102.6817	100.071
12/17/2017	19:20	12	17	2017	Sunday	A													11.88	last quarter	fall	9.98	night	3.113	FT	103.1797	103.8626
12/17/2017	19:40	12	17	2017	Sunday	A													11.88	last quarter	fall	9.98	night	3.123	FT	101.858	99.8652
12/17/2017	20:00	12	17	2017	Sunday	A	0	0	0	0	0	0	0	5	0	0	5	0	11.88	last quarter	fall	9.98	night	3.114	FT	101.8657	98.8
12/17/2017	20:20	12	17	2017	Sunday	A													11.904	last quarter	fall	9.98	night	3.082	FT	101.8424	100.0214
12/17/2017	20:40	12	17	2017	Sunday	A													11.88	last quarter	fall	9.98	night	3.012	FT	101.8714	99.5891
12/17/2017	21:00	12	17	2017	Sunday	A	0	0	0	0	0	0	0	22	1	0	23	0	11.88	last quarter	fall	9.98	night	2.932	FT	101.8482	99.0433
12/17/2017	21:20	12	17	2017	Sunday	A													11.88	last quarter	fall	9.98	night	2.834	FT
12/17/2017	21:40	12	17	2017	Sunday	A													11.832	last quarter	fall	9.98	night	2.707	FT	101.9042	100.3946
12/17/2017	22:00	12	17	2017	Sunday	A	0	0	0	0	0	0	0	22	2	0	24	1	11.807	last quarter	fall	9.98	night	2.571	FT	101.8757	101.3199
12/17/2017	22:20	12	17	2017	Sunday	A													11.807	last quarter	fall	9.98	night	2.421	FT	102.1151	100.8988
12/17/2017	22:40	12	17	2017	Sunday	A													11.783	last quarter	fall	9.98	night	2.271	FT	102.0422	101.5483
12/17/2017	23:00	12	17	2017	Sunday	A	0	0	0	0	0	0	0	3	0	0	3	1	11.783	last quarter	fall	9.98	night	2.115	FT	102.0093	100.9224
12/17/2017	23:20	12	17	2017	Sunday	A													11.759	last quarter	fall	9.98	night	1.984	FT	101.8183	100.2235
12/17/2017	23:40	12	17	2017	Sunday	A													11.734	last quarter	fall	9.98	night	1.872	FT	101.933	100.4836
12/18/2017	0:00	12	18	2017	Monday	A	0	0	0	0	0	0	0	23	1	0	24	0	11.71	new moon	fall	9.98	night	1.771	FT	101.8839	99.2531
12/18/2017	0:20	12	18	2017	Monday	A													11.686	new moon	fall	9.98	night	1.683	FT	101.9067	99.0386
12/18/2017	0:40	12	18	2017	Monday	A													11.686	new moon	fall	9.98	night	1.631	FT	101.7664	98.1946
12/18/2017	1:00	12	18	2017	Monday	A	0	0	0	2	0	0	0	0	0	0	0	0	11.662	new moon	fall	9.98	night	1.599	FT	101.8557	96.9781
12/18/2017	1:20	12	18	2017	Monday	A													11.613	new moon	fall	9.98	night	1.576	FT	101.8542	97.785
12/18/2017	1:40	12	18	2017	Monday	A													11.589	new moon	fall	9.98	night	1.576	FT	101.8674	97.7865
12/18/2017	2:00	12	18	2017	Monday	A	0	0	0	0	0	0	0	15	20	24	59	0	11.613	new moon	fall	9.98	night	1.603	FT	101.846	103.3002
12/18/2017	2:20	12	18	2017	Monday	A													11.662	new moon	fall	9.98	night	1.672	FT	101.8623	97.1627
12/18/2017	2:40	12	18	2017	Monday	A													11.686	new moon	fall	9.98	night	1.756	FT	103.7885	97.988
12/18/2017	3:00	12	18	2017	Monday	A	0	0	0	0	0	0	0	0	0	0	0	1	11.759	new moon	fall	9.98	night	1.838	FT	101.9208	98.3897
12/18/2017	3:20	12	18	2017	Monday	A													11.734	new moon	fall	9.98	night	1.977	FT	102.0712	99.088
12/18/2017	3:40	12	18	2017	Monday	A													11.734	new moon	fall	9.98	night	2.131	FT	102.1026	99.1147
12/18/2017	4:00	12	18	2017	Monday	A	0	0	0	0	0	0	0	0	0	0	0	1	11.759	new moon	fall	9.98	night	2.275	FT	105.683	99.677
12/18/2017	4:20	12	18	2017	Monday	A													11.759	new moon	fall	9.98	night	2.333	FT	132.8169	115.2196
12/18/2017	4:40	12	18	2017	Monday	A													11.807	new moon	fall	9.98	night	2.58	FT	101.94	99.9179
12/18/2017	5:00	12	18	2017	Monday	A	0	0	0	0	0	0	0	0	0	0	0	1	11.807	new moon	fall	9.98	night	2.709	FT	101.8845	99.6176
12/18/2017	5:20	12	18	2017	Monday	A													11.807	new moon	fall	9.98	night	2.825	FT	101.8308	100.5676
12/18/2017	5:40	12	18	2017	Monday	A													11.856	new moon	fall	9.98	night	2.896	FT	106.9865	101.7389
12/18/2017	6:00	12	18	2017	Monday	A	0	0	0	0	0	0	0	0	0	0	0	1	11.856	new moon	fall	9.98	night	2.989	FT	102.9502	102.1955
12/18/2017	6:20	12	18	2017	Monday	A													11.832	new moon	fall	9.98	night	3.066	FT	109.4223	100.4475
12/18/2017	6:40	12	18	2017	Monday	A													11.856	new moon	fall	9.98	night	3.147	FT	101.8232	99.9933
12/18/2017	7:00	12	18	2017	Monday	A	0	0	0	0	0	0	0	10	0	0	10	1	11.88	new moon	fall	9.98	day	3.192	FT	102.0414	100.4109
12/18/2017	7:20	12	18	2017	Monday	A													11.856	new moon	fall	9.98	day	3.245	FT	101.8807	98.9119
12/18/2017	7:40	12	18	2017	Monday	A													11.88	new moon	fall	9.98	day	3.273	FT	102.8817	104.3593
12/18/2017	8:00	12	18	2017	Monday	A	0	0	0	0	0	0	0	3	0	0	3	1	11.904	new moon	fall	9.98	day	3.296	FT	102.0364	99.9321
12/18/2017	8:20	12	18	2017	Monday	A													11.904	new moon	fall	9.98	day	3.316	HT	101.9281	99.0357
12/18/2017	8:40	12	18	2017	Monday	A													11.929	new moon	fall	9.98	day	3.292	FT	102.8966	99.1462
12/18/2017	9:00	12	18	2017	Monday	A	0	0	0	0	0	0	0	1	0	0	1	1	11.929	new moon	fall	9.98	day	3.254	FT	102.171	98.923
12/18/2017	9:20	12	18	2017	Monday	A													11.904	new moon	fall	9.98	day	3.169	FT	101.8406	99.6169
12/18/2017	9:40	12	18	2017	Monday	A													11.88	new moon	fall	9.98	day	3.087	FT	103.1454	100.0311
12/18/2017	10:00	12	18	2017	Monday	A	0	0	0	0	0	0	0	4	0	0	4	1	11.904	new moon	fall	9.98	day	2.988	FT	102.2474	99.233
12/18/2017	10:20	12	18	2017	Monday	A													11.904	new moon	fall	9.98	day	2.894	FT	102.0683	100.0354
12/18/2017	10:40	12	18	2017	Monday	A													11.977	new moon	fall	9.98	day	2.769	FT	102.5608	101.2931
12/18/2017	11:00	12	18	2017	Monday	A	0	0	0	0	0	0	0	1	0	1	2	1	12.001	new moon	fall	9.98	day	2.608	FT	102.8302	101.0964
12/18/2017	11:20	12	18	2017	Monday	A													12.001	new moon	fall	9.98	day	2.448	FT	102.7102	101.012
12/18/2017	11:40	12	18	2017	Monday	A													12.025	new moon	fall	9.98	day	2.301	FT	102.1443	105.2158
12/18/2017	12:00	12	18	2017	Monday	A	0	0	0	0	0	0	0	0	0	0	0	1	11.977	new moon	fall	9.98	day	2.151	FT	103.1869	104.6579
12/18/2017	12:20	12	18	2017	Monday	A													12.025	new moon	fall	9.98	day	2.015	FT	102.9684	110.0796
12/18/2017	12:40	12	18	2017	Monday	A													12.05	new moon	fall	9.98	day	1.901	FT	101.9873	101.2103
12/18/2017	13:00	12	18	2017	Monday	A	0	0	0	0	0	0	0	0	0	0	0	1	12.025	new moon	fall	9.98	day	1.797	FT	102.3687	107.3116
12/18/2017	13:20	12	18	2017	Monday	A													12.025	new moon	fall	9.98	day	1.693	FT	104.5039	105.9308
12/18/2017	13:40	12	18	2017	Monday	A													11.929	new moon	fall	9.98	day	1.634	FT	107.7488	107.1578
12/18/2017	14:00	12	18	2017	Monday	A	0	0	0	0	0	0	0	3	0	0	3	1	12.025	new moon	fall	9.98	day	1.575	FT	107.2054	111.5987
12/18/2017	14:20	12	18	2017	Monday	A													12.05	new moon	fall	9.98	day	1.546	LT	102.2296	103.6082
12/18/2017	14:40	12	18	2017	Monday	A													11.977	new moon	fall	9.98	day	1.553	RT	102.619	107.6456
12/18/2017	15:00	12	18	2017	Monday	A	0	0	0	0	0	0	0	0	0	0	0	1	12.05	new moon	fall	9.98	day	1.606	RT	104.6127	105.4948
12/18/2017	15:20	12	18	2017	Monday	A													12.074	new moon	fall	9.98	day	1.689	RT	106.6901	107.9088
12/18/2017	15:40	12	18	2017	Monday	A													12.001	new moon	fall	9.98	day	1.793	RT	108.4331	108.8915
12/18/2017	16:00	12	18	2017	Monday	A	0	0	0	0	0	0	0	0	0	0	0	1	12.122	new moon	fall	9.98	day	1.92	RT	137.6302	126.2995
12/18/2017	16:20	12	18	2017	Monday	A													12.098	new moon	fall	9.98	day	2.024	RT	103.9436	109.222
12/18/2017	16:40	12	18	2017	Monday	A													11.953	new moon	fall	9.98	day	2.225	RT	133.5236	121.8527
12/18/2017	17:00	12	18	2017	Monday	A	0	0	0	0	0	0	0	0	0	0	0	1	12.001	new moon	fall	9.98	night	2.342	RT	104.6134	101.84
12/18/2017	17:20	12	18	2017	Monday	A													11.977	new moon	fall	9.98	night	2.505	RT	107.8101	105.3734
12/18/2017	17:40	12	18	2017	Monday	A													11.953	new moon	fall	9.98	night	2.599	RT	120.5941	103.0437
12/18/2017	18:00	12	18	2017	Monday	A	0	0	0	0	0	0	0	24	14	0	38	1	11.977	new moon	fall	9.98	night	2.727	RT	102.6662	104.597
12/18/2017	18:20	12	18	2017	Monday	A													11.977	new moon	fall	9.98	night	2.831	RT	123.9323	113.0578
12/18/2017	18:40	12	18	2017	Monday	A													12.001	new moon	fall	9.98	night	2.901	RT	127.5435	113.0411
12/18/2017	19:00	12	18	2017	Monday	A	0	0	0	0	0	0	0	2	0	0	2	1	12.025	new moon	fall	9.98	night	2.984	RT	110.8159	108.5962
12/18/2017	19:20	12	18	2017	Monday	A													12.074	new moon	fall	9.98	night	3.01	RT	114.7286	110.2163
12/18/2017	19:40	12	18	2017	Monday	A													12.122	new moon	fall	9.98	night	3.033	HT	101.8151	99.8852
12/18/2017	20:00	12	18	2017	Monday	A	0	0	0	0	0	0	0	3	0	0	3	1	12.122	new moon	fall	9.98	night	3.032	FT	101.9197	100.6001
12/18/2017	20:20	12	18	2017	Monday	A													12.122	new moon	fall	9.98	night	3.017	FT	101.8616	99.5992
12/18/2017	20:40	12	18	2017	Monday	A													12.147	new moon	fall	9.98	night	2.992	FT	101.8328	100.0088
12/18/2017	21:00	12	18	2017	Monday	A	0	0	0	0	0	0	0	5	0	0	5	1	12.122	new moon	fall	9.98	night	2.937	FT	101.8273	99.4804
12/18/2017	21:20	12	18	2017	Monday	A													12.122	new moon	fall	9.98	night	2.854	FT	101.8634	102.303
12/18/2017	21:40	12	18	2017	Monday	A													12.122	new moon	fall	9.98	night	2.757	FT	101.9317	100.5776
12/18/2017	22:00	12	18	2017	Monday	A	0	0	0	0	0	0	0	27	0	3	30	0	12.147	new moon	fall	9.98	night	2.634	FT	101.9727	102.4909
12/18/2017	22:20	12	18	2017	Monday	A													12.122	new moon	fall	9.98	night	2.502	FT	101.9512	100.7823
12/18/2017	22:40	12	18	2017	Monday	A													12.098	new moon	fall	9.98	night	2.357	FT	101.9505	100.6895
12/18/2017	23:00	12	18	2017	Monday	A	0	0	0	0	0	0	0	10	0	0	10	1	12.147	new moon	fall	9.98	night	2.215	FT	102.0301	100.6962
12/18/2017	23:20	12	18	2017	Monday	A													12.219	new moon	fall	9.98	night	2.086	FT	102.0835	101.3999
12/18/2017	23:40	12	18	2017	Monday	A													12.195	new moon	fall	9.98	night	1.945	FT	101.9941	101.2201
12/19/2017	0:00	12	19	2017	Tuesday	A	0	0	0	0	0	0	0	4	0	0	4	1	12.243	new moon	fall	9.98	night	1.82	FT	101.8161	100.7318
12/19/2017	0:20	12	19	2017	Tuesday	A													12.171	new moon	fall	9.98	night	1.719	FT	101.8087	99.8833
12/19/2017	0:40	12	19	2017	Tuesday	A													12.195	new moon	fall	9.98	night	1.602	FT	103.3438	100.2025
12/19/2017	1:00	12	19	2017	Tuesday	A	0	0	0	0	0	0	0	16	0	0	16	1	12.098	new moon	fall	9.98	night	1.512	FT	101.9351	100.4409
12/19/2017	1:20	12	19	2017	Tuesday	A													12.122	new moon	fall	9.98	night	1.458	FT	101.7675	98.2218
12/19/2017	1:40	12	19	2017	Tuesday	A													12.001	new moon	fall	9.98	night	1.419	FT	101.9668	97.9865
12/19/2017	2:00	12	19	2017	Tuesday	A	0	0	0	0	0	0	0	0	0	0	0	1	12.001	new moon	fall	9.98	night	1.41	LT	101.8933	97.5772
12/19/2017	2:20	12	19	2017	Tuesday	A													12.025	new moon	fall	9.98	night	1.433	RT	101.8231	96.8906
12/19/2017	2:40	12	19	2017	Tuesday	A													12.001	new moon	fall	9.98	night	1.47	RT	101.8823	98.0387
12/19/2017	3:00	12	19	2017	Tuesday	A	0	0	0	0	0	0	0	5	0	0	5	1	12.074	new moon	fall	9.98	night	1.534	RT	101.8935	98.0316
12/19/2017	3:20	12	19	2017	Tuesday	A													12.098	new moon	fall	9.98	night	1.619	RT	101.9809	98.3762
12/19/2017	3:40	12	19	2017	Tuesday	A													12.074	new moon	fall	9.98	night	1.712	RT	101.8534	97.9321
12/19/2017	4:00	12	19	2017	Tuesday	A	0	0	0	0	0	0	0	0	0	0	0	0	12.05	new moon	fall	9.98	night	1.836	RT	101.8474	99.3691
12/19/2017	4:20	12	19	2017	Tuesday	A													12.025	new moon	fall	9.98	night	1.979	RT	101.8838	99.4217
12/19/2017	4:40	12	19	2017	Tuesday	A													12.025	new moon	fall	9.98	night	2.12	RT	101.8872	99.5836
12/19/2017	5:00	12	19	2017	Tuesday	A	0	0	0	0	0	0	0	0	0	0	0	1	12.05	new moon	fall	9.98	night	2.259	RT	101.8973	99.8255
12/19/2017	5:20	12	19	2017	Tuesday	A													12.074	new moon	fall	9.98	night	2.406	RT	108.9995	103.5764
12/19/2017	5:40	12	19	2017	Tuesday	A													12.074	new moon	fall	9.98	night	2.523	RT	101.9399	99.6641
12/19/2017	6:00	12	19	2017	Tuesday	A	0	0	0	0	0	0	0	0	0	0	0	1	12.074	new moon	fall	9.98	night	2.64	RT	101.9098	98.8697
12/19/2017	6:20	12	19	2017	Tuesday	A													12.122	new moon	fall	9.98	night	2.742	RT	101.8953	99.9018
12/19/2017	6:40	12	19	2017	Tuesday	A													12.098	new moon	fall	9.98	night	2.85	RT	101.9353	99.2063
12/19/2017	7:00	12	19	2017	Tuesday	A	0	0	0	0	0	0	0	0	0	0	0	1	12.098	new moon	fall	9.98	day	2.923	RT	104.4054	109.8717
12/19/2017	7:20	12	19	2017	Tuesday	A													12.122	new moon	fall	9.98	day	2.989	RT	123.2809	107.4056
12/19/2017	7:40	12	19	2017	Tuesday	A													12.171	new moon	fall	9.98	day	3.039	RT	102.5282	99.4761
12/19/2017	8:00	12	19	2017	Tuesday	A	0	0	0	0	0	0	0	0	0	0	0	1	12.171	new moon	fall	9.98	day	3.084	RT	105.008	110.9959
12/19/2017	8:20	12	19	2017	Tuesday	A													12.195	new moon	fall	9.98	day	3.126	RT	102.0503	99.4431
12/19/2017	8:40	12	19	2017	Tuesday	A													12.219	new moon	fall	9.98	day	3.165	HT	110.9029	110.7074
12/19/2017	9:00	12	19	2017	Tuesday	A	0	0	0	0	0	0	0	0	0	0	0	1	12.219	new moon	fall	9.98	day	3.164	FT	102.4774	105.737
12/19/2017	9:20	12	19	2017	Tuesday	A													12.219	new moon	fall	9.98	day	3.131	FT	102.0973	101.0554
12/19/2017	9:40	12	19	2017	Tuesday	A													12.219	new moon	fall	9.98	day	3.082	FT	103.3794	101.4708
12/19/2017	10:00	12	19	2017	Tuesday	A	0	0	0	0	0	0	0	0	0	0	0	1	12.195	new moon	fall	9.98	day	3.012	FT	108.9441	110.1952
12/19/2017	10:20	12	19	2017	Tuesday	A													12.219	new moon	fall	9.98	day	2.972	FT	104.6352	104.7618
12/19/2017	10:40	12	19	2017	Tuesday	A													12.243	new moon	fall	9.98	day	2.848	FT	127.042	116.8638
12/19/2017	11:00	12	19	2017	Tuesday	A	0	0	0	0	0	0	0	17	0	0	17	1	12.268	new moon	fall	9.98	day	2.735	FT	103.7051	108.018
12/19/2017	11:20	12	19	2017	Tuesday	A													12.364	new moon	fall	9.98	day	2.608	FT	102.6269	102.4638
12/19/2017	11:40	12	19	2017	Tuesday	A													12.413	new moon	fall	9.98	day	2.472	FT	109.3513	102.8715
12/19/2017	12:00	12	19	2017	Tuesday	A	0	0	0	0	0	0	0	3	0	0	3	1	12.437	new moon	fall	9.98	day	2.335	FT	106.0232	106.1081
12/19/2017	12:20	12	19	2017	Tuesday	A													12.485	new moon	fall	9.98	day	2.185	FT	120.5047	104.819
12/19/2017	12:40	12	19	2017	Tuesday	A													12.485	new moon	fall	9.98	day	2.076	FT	108.3939	118.9569
12/19/2017	13:00	12	19	2017	Tuesday	A	0	0	0	0	0	0	0	0	0	0	0	1	12.606	new moon	fall	9.98	day	1.96	FT	107.881	113.3615
12/19/2017	13:20	12	19	2017	Tuesday	A													12.606	new moon	fall	9.98	day	1.864	FT	101.9699	101.7902
12/19/2017	13:40	12	19	2017	Tuesday	A													12.413	new moon	fall	9.98	day	1.755	FT	101.8923	112.4368
12/19/2017	14:00	12	19	2017	Tuesday	A	0	0	0	0	0	0	0	0	0	0	0	1	12.437	new moon	fall	9.98	day	1.675	FT	109.6692	109.4056
12/19/2017	14:20	12	19	2017	Tuesday	A													12.582	new moon	fall	9.98	day	1.606	FT	107.0849	109.449
12/19/2017	14:40	12	19	2017	Tuesday	A													12.316	new moon	fall	9.98	day	1.571	FT	104.5505	106.6322
12/19/2017	15:00	12	19	2017	Tuesday	A	0	0	0	0	0	0	0	0	0	0	0	1	12.413	new moon	fall	9.98	day	1.555	LT	104.3842	106.5866
12/19/2017	15:20	12	19	2017	Tuesday	A													12.461	new moon	fall	9.98	day	1.571	RT	102.941	102.8533
12/19/2017	15:40	12	19	2017	Tuesday	A													12.364	new moon	fall	9.98	day	1.633	RT	103.2824	101.8766
12/19/2017	16:00	12	19	2017	Tuesday	A	0	0	0	0	0	0	0	26	17	7	50	1	12.389	new moon	fall	9.98	day	1.722	RT	108.7897	113.3777
12/19/2017	16:20	12	19	2017	Tuesday	A													12.582	new moon	fall	9.98	day	1.832	RT	106.7485	109.4703
12/19/2017	16:40	12	19	2017	Tuesday	A													12.485	new moon	fall	9.98	day	2.016	RT	134.3111	123.2672
12/19/2017	17:00	12	19	2017	Tuesday	A	0	0	0	0	0	0	0	0	0	0	0	1	12.316	new moon	fall	9.98	night	2.096	RT	103.7775	110.9507
12/19/2017	17:20	12	19	2017	Tuesday	A													12.268	new moon	fall	9.98	night	2.227	RT	102.2824	104.774
12/19/2017	17:40	12	19	2017	Tuesday	A													12.292	new moon	fall	9.98	night	2.416	RT	101.9242	104.6733
12/19/2017	18:00	12	19	2017	Tuesday	A	0	0	0	0	0	0	0	19	8	3	30	1	12.292	new moon	fall	9.98	night	2.546	RT	102.1313	104.656
12/19/2017	18:20	12	19	2017	Tuesday	A													12.316	new moon	fall	9.98	night	2.669	RT	110.1481	110.3868
12/19/2017	18:40	12	19	2017	Tuesday	A													12.34	new moon	fall	9.98	night	2.776	RT	106.2972	108.585
12/19/2017	19:00	12	19	2017	Tuesday	A	0	0	0	0	0	0	0	0	0	0	0	1	12.364	new moon	fall	9.98	night	2.862	RT	109.1623	109.1042
12/19/2017	19:20	12	19	2017	Tuesday	A													12.389	new moon	fall	9.98	night	2.934	RT	101.8404	102.1297
12/19/2017	19:40	12	19	2017	Tuesday	A													12.437	new moon	fall	9.98	night	2.98	RT	101.8028	101.3694
12/19/2017	20:00	12	19	2017	Tuesday	A	0	0	0	0	0	0	0	10	0	0	10	1	12.413	new moon	fall	9.98	night	3.027	RT	101.9165	101.5115
12/19/2017	20:20	12	19	2017	Tuesday	A													12.437	new moon	fall	9.98	night	3.052	RT	101.8111	100.2425
12/19/2017	20:40	12	19	2017	Tuesday	A													12.437	new moon	fall	9.98	night	3.078	HT	101.8523	99.9899
12/19/2017	21:00	12	19	2017	Tuesday	A	0	0	0	0	0	0	0	5	0	0	5	1	12.509	new moon	fall	9.98	night	3.074	FT	103.8072	100.9177
12/19/2017	21:20	12	19	2017	Tuesday	A													12.534	new moon	fall	9.98	night	3.047	FT	101.9159	100.1288
12/19/2017	21:40	12	19	2017	Tuesday	A													12.461	new moon	fall	9.98	night	2.996	FT	101.7658	100.2333
12/19/2017	22:00	12	19	2017	Tuesday	A	0	0	0	0	0	0	0	7	0	0	7	0	12.485	new moon	fall	9.98	night	2.923	FT	101.8867	100.2692
12/19/2017	22:20	12	19	2017	Tuesday	A													12.461	new moon	fall	9.98	night	2.824	FT	101.8256	100.9682
12/19/2017	22:40	12	19	2017	Tuesday	A													12.437	new moon	fall	9.98	night	2.719	FT	102.1328	102.4677
12/19/2017	23:00	12	19	2017	Tuesday	A	0	0	0	0	0	0	0	3	0	0	3	1	12.364	new moon	fall	9.98	night	2.598	FT	101.8618	101.639
12/19/2017	23:20	12	19	2017	Tuesday	A													12.364	new moon	fall	9.98	night	2.463	FT	101.9034	102.5041
12/19/2017	23:40	12	19	2017	Tuesday	A													12.364	new moon	fall	9.98	night	2.323	FT	102.1001	101.5565
12/20/2017	0:00	12	20	2017	Wednesday	A	0	0	0	0	0	0	0	13	0	0	13	1	12.413	new moon	fall	9.98	night	2.179	FT	102.0295	102.1498
12/20/2017	0:20	12	20	2017	Wednesday	A													12.389	new moon	fall	9.98	night	2.039	FT	101.8951	101.5147
12/20/2017	0:40	12	20	2017	Wednesday	A													12.413	new moon	fall	9.98	night	1.938	FT	101.9283	101.2079
12/20/2017	1:00	12	20	2017	Wednesday	A	0	0	0	0	0	0	0	22	0	1	23	1	12.413	new moon	fall	9.98	night	1.831	FT	101.8995	101.3809
12/20/2017	1:20	12	20	2017	Wednesday	A													12.437	new moon	fall	9.98	night	1.756	FT	101.8347	100.0996
12/20/2017	1:40	12	20	2017	Wednesday	A													12.364	new moon	fall	9.98	night	1.682	FT	102.1454	100.4204
12/20/2017	2:00	12	20	2017	Wednesday	A	0	0	0	0	0	0	0	5	0	0	5	1	12.34	new moon	fall	9.98	night	1.633	FT	102.2603	99.3496
12/20/2017	2:20	12	20	2017	Wednesday	A													12.34	new moon	fall	9.98	night	1.605	LT	105.2749	112.8856
12/20/2017	2:40	12	20	2017	Wednesday	A													12.34	new moon	fall	9.98	night	1.607	RT	137.3312	125.5739
12/20/2017	3:00	12	20	2017	Wednesday	A	0	0	0	0	0	0	0	0	0	0	0	1	12.364	new moon	fall	9.98	night	1.636	RT	124.8984	111.2486
12/20/2017	3:20	12	20	2017	Wednesday	A													12.34	new moon	fall	9.98	night	1.692	RT	101.8198	98.3629
12/20/2017	3:40	12	20	2017	Wednesday	A													12.364	new moon	fall	9.98	night	1.769	RT	102.0171	99.2815
12/20/2017	4:00	12	20	2017	Wednesday	A	0	0	0	0	0	0	0	0	0	0	0	1	12.364	new moon	fall	9.98	night	1.857	RT	101.8318	99.965
12/20/2017	4:20	12	20	2017	Wednesday	A													12.364	new moon	fall	9.98	night	1.953	RT	102.5398	101.0878
12/20/2017	4:40	12	20	2017	Wednesday	A													12.364	new moon	fall	9.98	night	2.074	RT	102.2391	101.3618
12/20/2017	5:00	12	20	2017	Wednesday	A	0	0	0	0	0	0	0	2	0	0	2	1	12.364	new moon	fall	9.98	night	2.2	RT	101.8661	100.2071
12/20/2017	5:20	12	20	2017	Wednesday	A													12.364	new moon	fall	9.98	night	2.324	RT	101.8379	100.118
12/20/2017	5:40	12	20	2017	Wednesday	A													12.389	new moon	fall	9.98	night	2.456	RT	101.9648	100.1551
12/20/2017	6:00	12	20	2017	Wednesday	A	0	0	0	0	0	0	0	13	0	0	13	1	12.413	new moon	fall	9.98	night	2.586	RT	101.86	103.2469
12/20/2017	6:20	12	20	2017	Wednesday	A													12.413	new moon	fall	9.98	night	2.703	RT	101.8352	99.5107
12/20/2017	6:40	12	20	2017	Wednesday	A													12.437	new moon	fall	9.98	night	2.808	RT	101.8388	100.1206
12/20/2017	7:00	12	20	2017	Wednesday	A	0	0	0	0	0	0	0	0	0	0	0	0	12.509	new moon	fall	9.98	day	2.915	RT	101.7799	100.7371
12/20/2017	7:20	12	20	2017	Wednesday	A													12.461	new moon	fall	9.98	day	3.021	RT	103.8085	100.9417
12/20/2017	7:40	12	20	2017	Wednesday	A													12.509	new moon	fall	9.98	day	3.087	RT	102.1499	100.7311
12/20/2017	8:00	12	20	2017	Wednesday	A	0	0	0	0	0	0	0	1	0	0	1	1	12.534	new moon	fall	9.98	day	3.137	RT	102.5681	101.3399
12/20/2017	8:20	12	20	2017	Wednesday	A													12.558	new moon	fall	9.98	day	3.193	RT	102.4159	100.8681
12/20/2017	8:40	12	20	2017	Wednesday	A													12.63	new moon	fall	9.98	day	3.247	RT	102.5015	101.6546
12/20/2017	9:00	12	20	2017	Wednesday	A	0	0	0	0	0	0	0	6	0	0	6	1	12.606	new moon	fall	9.98	day	3.286	RT	101.9878	100.5567
12/20/2017	9:20	12	20	2017	Wednesday	A													12.703	new moon	fall	9.98	day	3.295	HT	102.157	100.8635
12/20/2017	9:40	12	20	2017	Wednesday	A													12.63	new moon	fall	9.98	day	3.281	FT	102.2005	101.4003
12/20/2017	10:00	12	20	2017	Wednesday	A	0	0	0	0	0	0	0	0	0	0	0	1	12.63	new moon	fall	9.98	day	3.265	FT	102.7536	102.0566
12/20/2017	10:20	12	20	2017	Wednesday	A													12.654	new moon	fall	9.98	day	3.228	FT	103.8836	101.3263
12/20/2017	10:40	12	20	2017	Wednesday	A													12.606	new moon	fall	9.98	day	3.135	FT	121.5956	109.2629
12/20/2017	11:00	12	20	2017	Wednesday	A	0	0	0	0	0	0	0	0	0	0	0	1	12.654	new moon	fall	9.98	day	3.038	FT	111.5846	106.416
12/20/2017	11:20	12	20	2017	Wednesday	A													12.654	new moon	fall	9.98	day	2.946	FT	102.5752	106.1938
12/20/2017	11:40	12	20	2017	Wednesday	A													12.727	new moon	fall	9.98	day	2.82	FT	107.1298	117.4524
12/20/2017	12:00	12	20	2017	Wednesday	A	0	0	0	0	0	0	0	2	0	0	2	1	12.775	new moon	fall	9.98	day	2.701	FT	102.0569	103.4026
12/20/2017	12:20	12	20	2017	Wednesday	A													12.896	new moon	fall	9.98	day	2.546	FT	102.6933	102.5406
12/20/2017	12:40	12	20	2017	Wednesday	A													12.944	new moon	fall	9.98	day	2.418	FT	102.1306	102.2616
12/20/2017	13:00	12	20	2017	Wednesday	A	0	0	0	0	0	0	0	2	0	0	2	1	12.92	new moon	fall	9.98	day	2.29	FT	102.692	102.2147
12/20/2017	13:20	12	20	2017	Wednesday	A													12.968	new moon	fall	9.98	day	2.133	FT	102.0967	103.4617
12/20/2017	13:40	12	20	2017	Wednesday	A													12.944	new moon	fall	9.98	day	2.018	FT	102.314	106.0046
12/20/2017	14:00	12	20	2017	Wednesday	A	0	0	0	0	0	0	0	1	0	0	1	1	12.968	new moon	fall	9.98	day	1.887	FT	102.1867	102.5847
12/20/2017	14:20	12	20	2017	Wednesday	A													12.799	new moon	fall	9.98	day	1.782	FT	107.141	103.672
12/20/2017	14:40	12	20	2017	Wednesday	A													12.678	new moon	fall	9.98	day	1.729	FT	102.1573	102.3771
12/20/2017	15:00	12	20	2017	Wednesday	A	0	0	0	0	0	0	0	0	0	0	0	1	12.654	new moon	fall	9.98	day	1.656	FT	102.0636	102.3213
12/20/2017	15:20	12	20	2017	Wednesday	A													12.63	new moon	fall	9.98	day	1.65	FT	118.6547	114.0315
12/20/2017	15:40	12	20	2017	Wednesday	A													12.847	new moon	fall	9.98	day	1.608	LT	102.9966	102.1507
12/20/2017	16:00	12	20	2017	Wednesday	A	0	0	0	0	0	0	0	0	0	0	0	1	12.678	new moon	fall	9.98	day	1.65	RT	105.512	113.4498
12/20/2017	16:20	12	20	2017	Wednesday	A													12.678	new moon	fall	9.98	day	1.7	RT	105.5272	109.5318
12/20/2017	16:40	12	20	2017	Wednesday	A													12.678	new moon	fall	9.98	day	1.798	RT	101.9013	105.0952
12/20/2017	17:00	12	20	2017	Wednesday	A	0	0	0	0	0	0	0	0	0	0	0	1	12.823	new moon	fall	9.98	night	1.892	RT	102.7102	106.9614
12/20/2017	17:20	12	20	2017	Wednesday	A													12.896	new moon	fall	9.98	night	2.012	RT	101.9284	104.3314
12/20/2017	17:40	12	20	2017	Wednesday	A													12.799	new moon	fall	9.98	night	2.17	RT	102.2574	104.8609
12/20/2017	18:00	12	20	2017	Wednesday	A	0	0	0	0	0	0	0	0	0	0	0	1	12.703	new moon	fall	9.98	night	2.305	RT	101.9117	106.6081
12/20/2017	18:20	12	20	2017	Wednesday	A													12.678	new moon	fall	9.98	night	2.451	RT	101.933	103.6089
12/20/2017	18:40	12	20	2017	Wednesday	A													12.654	new moon	fall	9.98	night	2.58	RT	101.9046	102.0799
12/20/2017	19:00	12	20	2017	Wednesday	A	0	0	0	0	0	0	0	0	0	0	0	1	12.703	new moon	fall	9.98	night	2.683	RT	101.9728	102.2254
12/20/2017	19:20	12	20	2017	Wednesday	A													12.703	new moon	fall	9.98	night	2.77	RT	118.5975	103.1535
12/20/2017	19:40	12	20	2017	Wednesday	A													12.751	new moon	fall	9.98	night	2.85	RT	108.3998	119.3715
12/20/2017	20:00	12	20	2017	Wednesday	A	0	0	0	0	0	0	0	0	0	0	0	1	12.775	new moon	fall	9.98	night	2.898	RT	131.1219	122.8995
12/20/2017	20:20	12	20	2017	Wednesday	A													12.751	new moon	fall	9.98	night	2.922	RT	102.1225	100.9869
12/20/2017	20:40	12	20	2017	Wednesday	A													12.847	new moon	fall	9.98	night	2.943	RT	101.8434	100.4314
12/20/2017	21:00	12	20	2017	Wednesday	A	0	0	0	0	0	0	0	7	1	0	8	0	12.871	new moon	fall	9.98	night	2.928	RT	102.012	100.7111
12/20/2017	21:20	12	20	2017	Wednesday	A													12.871	new moon	fall	9.98	night	2.973	HT	105.2065	102.366
12/20/2017	21:40	12	20	2017	Wednesday	A													12.896	new moon	fall	9.98	night	2.958	FT	105.0868	110.2212
12/20/2017	22:00	12	20	2017	Wednesday	A	0	0	0	0	0	0	0	0	0	0	0	1	12.896	new moon	fall	9.98	night	2.911	FT	128.4747	119.8855
12/20/2017	22:20	12	20	2017	Wednesday	A													12.871	new moon	fall	9.98	night	2.86	FT	101.8119	100.403
12/20/2017	22:40	12	20	2017	Wednesday	A													12.871	new moon	fall	9.98	night	2.768	FT	101.9742	100.3005
12/20/2017	23:00	12	20	2017	Wednesday	A	0	0	0	0	0	0	0	11	0	0	11	1	12.896	new moon	fall	9.98	night	2.663	FT	101.9009	101.3336
12/20/2017	23:20	12	20	2017	Wednesday	A													12.847	new moon	fall	9.98	night	2.509	FT	101.9267	101.8778
12/20/2017	23:40	12	20	2017	Wednesday	A													12.847	new moon	fall	9.98	night	2.382	FT	101.9727	101.9576
12/21/2017	0:00	12	21	2017	Thursday	A	0	0	0	0	0	0	0	20	0	0	20	1	12.896	new moon	winter	9.97	night	2.284	FT	101.9234	101.2818
12/21/2017	0:20	12	21	2017	Thursday	A													12.92	new moon	winter	9.97	night	2.198	FT	101.9179	100.6983
12/21/2017	0:40	12	21	2017	Thursday	A													12.968	new moon	winter	9.97	night	2.09	FT	101.7607	101.4539
12/21/2017	1:00	12	21	2017	Thursday	A	0	0	0	0	0	0	0	8	0	0	8	0	12.968	new moon	winter	9.97	night	2.004	FT	101.9131	100.8802
12/21/2017	1:20	12	21	2017	Thursday	A													12.944	new moon	winter	9.97	night	1.957	FT	101.9813	101.1341
12/21/2017	1:40	12	21	2017	Thursday	A													12.944	new moon	winter	9.97	night	1.872	FT	102.0797	99.7122
12/21/2017	2:00	12	21	2017	Thursday	A	0	0	0	0	0	0	0	5	0	0	5	0	12.896	new moon	winter	9.97	night	1.788	FT	101.8245	99.6894
12/21/2017	2:20	12	21	2017	Thursday	A													12.896	new moon	winter	9.97	night	1.752	FT	101.8187	99.2843
12/21/2017	2:40	12	21	2017	Thursday	A													12.847	new moon	winter	9.97	night	1.692	FT	101.8306	98.7765
12/21/2017	3:00	12	21	2017	Thursday	A	0	0	0	0	0	0	0	8	0	0	8	0	12.847	new moon	winter	9.97	night	1.666	LT	101.8347	98.74
12/21/2017	3:20	12	21	2017	Thursday	A													12.823	new moon	winter	9.97	night	1.672	RT	101.9222	98.9569
12/21/2017	3:40	12	21	2017	Thursday	A													12.847	new moon	winter	9.97	night	1.681	RT	101.845	98.0368
12/21/2017	4:00	12	21	2017	Thursday	A	0	0	0	2	0	0	0	0	0	0	0	0	12.871	new moon	winter	9.97	night	1.714	RT	101.843	99.384
12/21/2017	4:20	12	21	2017	Thursday	A													12.968	new moon	winter	9.97	night	1.737	RT	101.8112	98.3779
12/21/2017	4:40	12	21	2017	Thursday	A													12.871	new moon	winter	9.97	night	1.821	RT	101.8874	98.5082
12/21/2017	5:00	12	21	2017	Thursday	A	0	0	0	0	0	0	0	0	0	0	0	1	12.847	new moon	winter	9.97	night	1.924	RT	104.2621	100.9895
12/21/2017	5:20	12	21	2017	Thursday	A													12.823	new moon	winter	9.97	night	2.003	RT	102.0162	99.4486
12/21/2017	5:40	12	21	2017	Thursday	A													12.823	new moon	winter	9.97	night	2.139	RT	102.2158	99.7429
12/21/2017	6:00	12	21	2017	Thursday	A	0	0	0	0	0	0	0	0	0	0	0	1	12.823	new moon	winter	9.97	night	2.272	RT	117.9348	115.8114
12/21/2017	6:20	12	21	2017	Thursday	A													12.799	new moon	winter	9.97	night	2.417	RT	110.7283	102.1579
12/21/2017	6:40	12	21	2017	Thursday	A													12.847	new moon	winter	9.97	night	2.616	RT	101.8974	102.363
12/21/2017	7:00	12	21	2017	Thursday	A	0	0	0	0	0	0	0	0	0	0	0	1	12.871	new moon	winter	9.97	day	2.739	RT	114.1408	102.5406
12/21/2017	7:20	12	21	2017	Thursday	A													12.92	new moon	winter	9.97	day	2.841	RT	102.0455	101.5782
12/21/2017	7:40	12	21	2017	Thursday	A													12.968	new moon	winter	9.97	day	2.926	RT	101.7935	101.0409
12/21/2017	8:00	12	21	2017	Thursday	A	0	0	0	0	0	0	0	17	0	0	17	1	12.871	new moon	winter	9.97	day	3.027	RT	101.913	101.4016
12/21/2017	8:20	12	21	2017	Thursday	A													12.896	new moon	winter	9.97	day	3.122	RT	101.9093	100.7169
12/21/2017	8:40	12	21	2017	Thursday	A													12.944	new moon	winter	9.97	day	3.224	RT	101.9823	101.617
12/21/2017	9:00	12	21	2017	Thursday	A	0	0	0	0	0	0	0	0	0	0	0	0	13.016	new moon	winter	9.97	day	3.292	RT	101.8311	101.2429
12/21/2017	9:20	12	21	2017	Thursday	A													13.016	new moon	winter	9.97	day	3.363	RT	101.9963	101.2765
12/21/2017	9:40	12	21	2017	Thursday	A													13.088	new moon	winter	9.97	day	3.436	RT	102.1006	103.5642
12/21/2017	10:00	12	21	2017	Thursday	A	0	0	0	0	0	0	0	0	0	0	0	1	13.088	new moon	winter	9.97	day	3.464	RT	108.6629	116.083
12/21/2017	10:20	12	21	2017	Thursday	A													13.137	new moon	winter	9.97	day	3.471	HT	104.1607	102.9402
12/21/2017	10:40	12	21	2017	Thursday	A													13.137	new moon	winter	9.97	day	3.43	FT	130.9758	119.6752
12/21/2017	11:00	12	21	2017	Thursday	A	0	0	0	0	0	0	0	0	0	0	0	1	13.185	new moon	winter	9.97	day	3.362	FT	108.5017	108.8041
12/21/2017	11:20	12	21	2017	Thursday	A													13.064	new moon	winter	9.97	day	3.295	FT	128.3311	119.733
12/21/2017	11:40	12	21	2017	Thursday	A													13.064	new moon	winter	9.97	day	3.238	FT	101.9449	102.0848
12/21/2017	12:00	12	21	2017	Thursday	A	0	0	0	0	0	0	0	0	0	0	0	1	13.137	new moon	winter	9.97	day	3.164	FT	101.9053	102.1688
12/21/2017	12:20	12	21	2017	Thursday	A													13.161	new moon	winter	9.97	day	3.052	FT	108.6818	109.6724
12/21/2017	12:40	12	21	2017	Thursday	A													13.305	new moon	winter	9.97	day	2.936	FT	102.2212	101.7716
12/21/2017	13:00	12	21	2017	Thursday	A	0	0	0	0	0	0	0	0	0	0	0	1	13.281	new moon	winter	9.97	day	2.796	FT	102.2698	102.5994
12/21/2017	13:20	12	21	2017	Thursday	A													13.401	new moon	winter	9.97	day	2.643	FT	102.1037	103.0266
12/21/2017	13:40	12	21	2017	Thursday	A													13.473	new moon	winter	9.97	day	2.531	FT	102.5898	104.6274
12/21/2017	14:00	12	21	2017	Thursday	A	0	0	0	0	0	0	0	2	0	0	2	1	13.449	new moon	winter	9.97	day	2.382	FT	102.0906	106.7979
12/21/2017	14:20	12	21	2017	Thursday	A													13.546	new moon	winter	9.97	day	2.252	FT	102.1547	103.4858
12/21/2017	14:40	12	21	2017	Thursday	A													13.473	new moon	winter	9.97	day	2.142	FT	105.3214	110.1647
12/21/2017	15:00	12	21	2017	Thursday	A	0	0	0	0	0	0	0	0	0	0	0	1	13.473	new moon	winter	9.97	day	2.038	FT	101.9196	103.5554
12/21/2017	15:20	12	21	2017	Thursday	A													13.425	new moon	winter	9.97	day	1.956	FT	101.9108	103.5187
12/21/2017	15:40	12	21	2017	Thursday	A													13.281	new moon	winter	9.97	day	1.908	FT	102.001	104.5035
12/21/2017	16:00	12	21	2017	Thursday	A	0	0	0	0	0	0	0	0	0	0	0	1	13.185	new moon	winter	9.97	day	1.873	FT	102.8609	104.2104
12/21/2017	16:20	12	21	2017	Thursday	A													13.257	new moon	winter	9.97	day	1.836	LT	102.8563	103.9127
12/21/2017	16:40	12	21	2017	Thursday	A													13.329	new moon	winter	9.97	day	1.85	RT	101.8737	105.145
12/21/2017	17:00	12	21	2017	Thursday	A	0	0	0	0	0	0	0	0	0	0	0	1	13.257	new moon	winter	9.97	night	1.897	RT	103.0884	106.2668
12/21/2017	17:20	12	21	2017	Thursday	A													13.185	new moon	winter	9.97	night	1.965	RT	101.8586	101.9598
12/21/2017	17:40	12	21	2017	Thursday	A													13.257	new moon	winter	9.97	night	2.079	RT	101.9126	102.8059
12/21/2017	18:00	12	21	2017	Thursday	A	0	0	0	0	0	0	0	0	0	0	0	0	13.137	new moon	winter	9.97	night	2.222	RT	101.908	103.5879
12/21/2017	18:20	12	21	2017	Thursday	A													13.137	new moon	winter	9.97	night	2.357	RT	101.9323	105.6221
12/21/2017	18:40	12	21	2017	Thursday	A													13.137	new moon	winter	9.97	night	2.499	RT	101.9499	105.2646
12/21/2017	19:00	12	21	2017	Thursday	A	0	0	0	0	0	0	0	11	0	0	11	1	13.137	new moon	winter	9.97	night	2.64	RT	101.9817	103.1974
12/21/2017	19:20	12	21	2017	Thursday	A													13.137	new moon	winter	9.97	night	2.755	RT	105.1138	103.534
12/21/2017	19:40	12	21	2017	Thursday	A													13.161	new moon	winter	9.97	night	2.861	RT	126.1544	122.1577
12/21/2017	20:00	12	21	2017	Thursday	A	0	0	0	0	0	0	0	0	0	0	0	0	13.161	new moon	winter	9.97	night	2.938	RT	101.97	102.5633
12/21/2017	20:20	12	21	2017	Thursday	A													13.209	new moon	winter	9.97	night	3.026	RT	102.0433	102.4587
12/21/2017	20:40	12	21	2017	Thursday	A													13.233	new moon	winter	9.97	night	3.093	RT	101.8431	101.8533
12/21/2017	21:00	12	21	2017	Thursday	A	0	0	0	0	0	0	0	0	0	0	0	1	13.233	new moon	winter	9.97	night	3.127	RT	102.0064	101.4802
12/21/2017	21:20	12	21	2017	Thursday	A													13.233	new moon	winter	9.97	night	3.164	RT	114.88	103.2158
12/21/2017	21:40	12	21	2017	Thursday	A													13.257	new moon	winter	9.97	night	3.175	RT	106.5082	105.9823
12/21/2017	22:00	12	21	2017	Thursday	A	0	0	0	0	0	0	0	15	0	0	15	0	13.233	new moon	winter	9.97	night	3.188	RT	101.7815	100.4917
12/21/2017	22:20	12	21	2017	Thursday	A													13.257	new moon	winter	9.97	night	3.197	HT	101.8727	99.7405
12/21/2017	22:40	12	21	2017	Thursday	A													13.257	new moon	winter	9.97	night	3.167	FT	101.8458	100.6571
12/21/2017	23:00	12	21	2017	Thursday	A	0	0	0	0	0	0	0	0	0	0	0	0	13.257	new moon	winter	9.97	night	3.112	FT	101.8456	100.1586
12/21/2017	23:20	12	21	2017	Thursday	A													13.137	new moon	winter	9.97	night	3.055	FT	101.8439	100.357
12/21/2017	23:40	12	21	2017	Thursday	A													13.209	new moon	winter	9.97	night	2.981	FT	101.7489	100.9188
12/22/2017	0:00	12	22	2017	Friday	A	0	0	0	0	0	0	0	6	0	0	6	0	13.185	new moon	winter	9.98	night	2.874	FT	101.7837	101.3929
12/22/2017	0:20	12	22	2017	Friday	A													13.112	new moon	winter	9.98	night	2.774	FT	101.8288	101.6877
12/22/2017	0:40	12	22	2017	Friday	A													13.112	new moon	winter	9.98	night	2.674	FT	101.8431	102.1994
12/22/2017	1:00	12	22	2017	Friday	A	0	0	0	0	0	0	0	13	0	0	13	0	13.112	new moon	winter	9.98	night	2.557	FT	102.0112	102.6875
12/22/2017	1:20	12	22	2017	Friday	A													13.112	new moon	winter	9.98	night	2.431	FT	101.9649	102.5321
12/22/2017	1:40	12	22	2017	Friday	A													13.112	new moon	winter	9.98	night	2.325	FT	101.9186	102.3038
12/22/2017	2:00	12	22	2017	Friday	A	0	0	0	0	0	0	0	0	0	0	0	0	13.137	new moon	winter	9.98	night	2.209	FT	101.8711	102.5039
12/22/2017	2:20	12	22	2017	Friday	A													13.161	new moon	winter	9.98	night	2.121	FT	101.8582	101.4026
12/22/2017	2:40	12	22	2017	Friday	A													13.185	new moon	winter	9.98	night	2.035	FT	101.8464	101.0442
12/22/2017	3:00	12	22	2017	Friday	A	0	0	0	0	0	0	0	0	0	0	0	0	13.209	new moon	winter	9.98	night	1.955	FT	101.8654	100.4176
12/22/2017	3:20	12	22	2017	Friday	A													13.233	new moon	winter	9.98	night	1.913	FT	101.8026	100.5525
12/22/2017	3:40	12	22	2017	Friday	A													13.209	new moon	winter	9.98	night	1.909	LT	101.8647	99.9061
12/22/2017	4:00	12	22	2017	Friday	A	0	0	0	0	0	0	0	0	0	0	0	0	13.185	new moon	winter	9.98	night	1.911	LT	102.1173	99.5572
12/22/2017	4:20	12	22	2017	Friday	A													13.185	new moon	winter	9.98	night	1.881	LT	101.8686	99.7868
12/22/2017	4:40	12	22	2017	Friday	A													13.185	new moon	winter	9.98	night	1.929	RT	102.0228	106.0008
12/22/2017	5:00	12	22	2017	Friday	A	0	0	0	0	0	0	0	0	0	0	0	1	13.185	new moon	winter	9.98	night	1.965	RT	105.8171	107.7179
12/22/2017	5:20	12	22	2017	Friday	A													13.161	new moon	winter	9.98	night	2.031	RT	113.3916	118.5812
12/22/2017	5:40	12	22	2017	Friday	A													13.04	new moon	winter	9.98	night	2.129	RT	102.0909	100.6472
12/22/2017	6:00	12	22	2017	Friday	A	0	0	0	0	0	0	0	0	0	0	0	0	13.04	new moon	winter	9.98	night	2.192	RT	101.9394	101.8368
12/22/2017	6:20	12	22	2017	Friday	A													13.088	new moon	winter	9.98	night	2.305	RT	101.806	102.934
12/22/2017	6:40	12	22	2017	Friday	A													13.137	new moon	winter	9.98	night	2.417	RT	102.7282	102.1249
12/22/2017	7:00	12	22	2017	Friday	A	0	0	0	0	0	0	0	0	0	0	0	1	13.064	new moon	winter	9.98	day	2.543	RT	103.9286	102.1142
12/22/2017	7:20	12	22	2017	Friday	A													13.185	new moon	winter	9.98	day	2.66	RT	104.555	108.2488
12/22/2017	7:40	12	22	2017	Friday	A													13.209	new moon	winter	9.98	day	2.784	RT	122.4221	104.1037
12/22/2017	8:00	12	22	2017	Friday	A	0	0	0	0	0	0	0	0	0	0	0	1	13.257	new moon	winter	9.98	day	2.898	RT	102.0225	101.3082
12/22/2017	8:20	12	22	2017	Friday	A													13.281	new moon	winter	9.98	day	3.007	RT	102.2486	105.0971
12/22/2017	8:40	12	22	2017	Friday	A													13.305	new moon	winter	9.98	day	3.091	RT	104.4119	103.287
12/22/2017	9:00	12	22	2017	Friday	A	0	0	0	0	0	0	0	0	0	0	0	1	13.233	new moon	winter	9.98	day	3.168	RT	106.202	103.5938
12/22/2017	9:20	12	22	2017	Friday	A													13.209	new moon	winter	9.98	day	3.253	RT	129.528	108.991
12/22/2017	9:40	12	22	2017	Friday	A													13.209	new moon	winter	9.98	day	3.289	RT	102.0299	102.5284
12/22/2017	10:00	12	22	2017	Friday	A	0	0	0	0	0	0	0	0	0	0	0	1	13.233	new moon	winter	9.98	day	3.341	RT	101.7882	102.9078
12/22/2017	10:20	12	22	2017	Friday	A													13.257	new moon	winter	9.98	day	3.383	RT	109.1696	105.79
12/22/2017	10:40	12	22	2017	Friday	A													13.305	new moon	winter	9.98	day	3.404	HT	118.0987	115.8703
12/22/2017	11:00	12	22	2017	Friday	A	0	0	0	0	0	0	0	0	0	0	0	1	13.305	new moon	winter	9.98	day	3.404	HT	106.4902	105.5623
12/22/2017	11:20	12	22	2017	Friday	A													13.257	new moon	winter	9.98	day	3.388	FT	128.9392	116.8132
12/22/2017	11:40	12	22	2017	Friday	A													13.281	new moon	winter	9.98	day	3.341	FT	102.5607	102.3954
12/22/2017	12:00	12	22	2017	Friday	A	0	0	0	0	0	0	0	0	0	0	0	1	13.281	new moon	winter	9.98	day	3.283	FT	102.1636	102.8351
12/22/2017	12:20	12	22	2017	Friday	A													13.281	new moon	winter	9.98	day	3.203	FT	108.4332	104.9144
12/22/2017	12:40	12	22	2017	Friday	A													13.329	new moon	winter	9.98	day	3.116	FT	106.4869	109.2981
12/22/2017	13:00	12	22	2017	Friday	A	0	0	0	0	0	0	0	0	0	0	0	0	13.425	new moon	winter	9.98	day	2.994	FT	102.1318	101.7793
12/22/2017	13:20	12	22	2017	Friday	A													13.57	new moon	winter	9.98	day	2.867	FT	104.0547	104.6059
12/22/2017	13:40	12	22	2017	Friday	A													13.642	new moon	winter	9.98	day	2.724	FT	104.9323	107.8799
12/22/2017	14:00	12	22	2017	Friday	A	0	0	0	0	0	0	0	0	0	0	0	1	13.666	new moon	winter	9.98	day	2.59	FT	105.4218	107.4526
12/22/2017	14:20	12	22	2017	Friday	A													13.666	new moon	winter	9.98	day	2.449	FT	102.8539	108.0611
12/22/2017	14:40	12	22	2017	Friday	A													13.69	new moon	winter	9.98	day	2.316	FT	104.998	108.6005
12/22/2017	15:00	12	22	2017	Friday	A	0	0	0	0	0	0	0	0	0	0	0	1	13.666	new moon	winter	9.98	day	2.186	FT	107.1795	107.2616
12/22/2017	15:20	12	22	2017	Friday	A													13.762	new moon	winter	9.98	day	2.061	FT	104.027	107.0102
12/22/2017	15:40	12	22	2017	Friday	A													13.762	new moon	winter	9.98	day	1.945	FT	104.6666	106.4793
12/22/2017	16:00	12	22	2017	Friday	A	0	0	0	0	0	0	0	0	0	0	0	1	13.666	new moon	winter	9.98	day	1.866	FT	105.6546	112.7317
12/22/2017	16:20	12	22	2017	Friday	A													13.762	new moon	winter	9.98	day	1.807	FT	105.4623	107.8471
12/22/2017	16:40	12	22	2017	Friday	A													13.81	new moon	winter	9.98	day	1.74	FT	101.9131	105.1409
12/22/2017	17:00	12	22	2017	Friday	A	0	0	0	0	0	0	0	0	0	0	0	1	13.666	new moon	winter	9.98	night	1.7	LT	101.8921	103.6754
12/22/2017	17:20	12	22	2017	Friday	A													13.666	new moon	winter	9.98	night	1.731	RT	102.0664	103.7181
12/22/2017	17:40	12	22	2017	Friday	A													13.69	new moon	winter	9.98	night	1.798	RT	102.0144	104.3574
12/22/2017	18:00	12	22	2017	Friday	A	0	0	0	0	0	0	0	0	0	0	0	1	13.666	new moon	winter	9.98	night	1.868	RT	101.9144	103.6524
12/22/2017	18:20	12	22	2017	Friday	A													13.546	new moon	winter	9.98	night	1.972	RT	101.9126	104.1949
12/22/2017	18:40	12	22	2017	Friday	A													13.377	new moon	winter	9.98	night	2.097	RT	101.9277	104.1059
12/22/2017	19:00	12	22	2017	Friday	A	0	0	0	0	0	0	0	0	0	0	0	1	13.377	new moon	winter	9.98	night	2.232	RT	105.1145	103.8188
12/22/2017	19:20	12	22	2017	Friday	A													13.377	new moon	winter	9.98	night	2.381	RT	105.4919	103.865
12/22/2017	19:40	12	22	2017	Friday	A													13.377	new moon	winter	9.98	night	2.509	RT	101.93	103.1359
12/22/2017	20:00	12	22	2017	Friday	A	0	0	0	0	0	0	0	0	0	0	0	0	13.377	new moon	winter	9.98	night	2.624	RT	101.9024	103.0008
12/22/2017	20:20	12	22	2017	Friday	A													13.377	new moon	winter	9.98	night	2.722	RT	101.9299	102.7276
12/22/2017	20:40	12	22	2017	Friday	A													13.377	new moon	winter	9.98	night	2.821	RT	101.9476	102.0401
12/22/2017	21:00	12	22	2017	Friday	A	0	0	0	0	0	0	0	0	0	0	0	0	13.401	new moon	winter	9.98	night	2.872	RT	101.9112	102.24
12/22/2017	21:20	12	22	2017	Friday	A													13.425	new moon	winter	9.98	night	2.941	RT	101.9458	102.2586
12/22/2017	21:40	12	22	2017	Friday	A													13.425	new moon	winter	9.98	night	2.966	RT	101.9347	101.4126
12/22/2017	22:00	12	22	2017	Friday	A	0	0	0	0	0	0	0	15	0	0	15	0	13.449	new moon	winter	9.98	night	2.998	RT	101.9693	101.4317
12/22/2017	22:20	12	22	2017	Friday	A													13.449	new moon	winter	9.98	night	3.025	RT	101.9063	101.8404
12/22/2017	22:40	12	22	2017	Friday	A													13.425	new moon	winter	9.98	night	3.034	HT	101.9104	101.08
12/22/2017	23:00	12	22	2017	Friday	A	0	0	0	0	0	0	0	0	0	0	0	0	13.449	new moon	winter	9.98	night	3.017	FT	101.8955	100.3144
12/22/2017	23:20	12	22	2017	Friday	A													13.425	new moon	winter	9.98	night	2.992	FT	120.7573	106.974
12/22/2017	23:40	12	22	2017	Friday	A													13.425	new moon	winter	9.98	night	2.935	FT	104.5033	105.0632
12/23/2017	0:00	12	23	2017	Saturday	A	0	0	0	0	0	0	0	7	0	0	7	0	13.425	new moon	winter	9.97	night	2.872	FT	104.5196	102.7025
12/23/2017	0:20	12	23	2017	Saturday	A													13.425	new moon	winter	9.97	night	2.761	FT	107.3205	104.5018
12/23/2017	0:40	12	23	2017	Saturday	A													13.401	new moon	winter	9.97	night	2.653	FT	102.2745	103.3092
12/23/2017	1:00	12	23	2017	Saturday	A	0	0	0	0	0	0	0	0	0	0	0	0	13.401	new moon	winter	9.97	night	2.55	FT	102.519	102.988
12/23/2017	1:20	12	23	2017	Saturday	A													13.377	new moon	winter	9.97	night	2.439	FT	104.5999	106.0843
12/23/2017	1:40	12	23	2017	Saturday	A													13.305	new moon	winter	9.97	night	2.318	FT	109.8192	106.2879
12/23/2017	2:00	12	23	2017	Saturday	A	0	0	0	0	0	0	0	21	0	0	21	1	13.305	new moon	winter	9.97	night	2.213	FT	101.9249	104.1003
12/23/2017	2:20	12	23	2017	Saturday	A													13.305	new moon	winter	9.97	night	2.106	FT	101.955	102.7763
12/23/2017	2:40	12	23	2017	Saturday	A													13.353	new moon	winter	9.97	night	2.017	FT	101.9069	106.1158
12/23/2017	3:00	12	23	2017	Saturday	A	0	0	0	0	0	0	0	0	0	0	0	1	13.329	new moon	winter	9.97	night	1.931	FT	115.5874	105.5291
12/23/2017	3:20	12	23	2017	Saturday	A													13.353	new moon	winter	9.97	night	1.851	FT	104.631	102.6656
12/23/2017	3:40	12	23	2017	Saturday	A													13.377	new moon	winter	9.97	night	1.803	FT	105.3413	104.0169
12/23/2017	4:00	12	23	2017	Saturday	A	0	0	0	0	0	0	0	3	0	0	3	1	13.425	new moon	winter	9.97	night	1.768	FT	107.1398	105.5419
12/23/2017	4:20	12	23	2017	Saturday	A													13.425	new moon	winter	9.97	night	1.749	FT	107.2322	106.5194
12/23/2017	4:40	12	23	2017	Saturday	A													13.449	new moon	winter	9.97	night	1.745	LT	107.0684	103.5281
12/23/2017	5:00	12	23	2017	Saturday	A	0	0	0	0	0	0	0	0	0	0	0	0	13.425	new moon	winter	9.97	night	1.76	RT	101.9065	99.5688
12/23/2017	5:20	12	23	2017	Saturday	A													13.401	new moon	winter	9.97	night	1.791	RT	101.8681	99.8502
12/23/2017	5:40	12	23	2017	Saturday	A													13.257	new moon	winter	9.97	night	1.829	RT	103.4237	100.0661
12/23/2017	6:00	12	23	2017	Saturday	A	0	0	0	0	0	0	0	0	0	0	0	0	13.305	new moon	winter	9.97	night	1.9	RT	101.8876	99.617
12/23/2017	6:20	12	23	2017	Saturday	A													13.329	new moon	winter	9.97	night	1.998	RT	101.8299	99.8253
12/23/2017	6:40	12	23	2017	Saturday	A													13.353	new moon	winter	9.97	night	2.09	RT	101.8521	100.4994
12/23/2017	7:00	12	23	2017	Saturday	A	0	0	0	0	0	0	0	0	0	0	0	1	13.377	new moon	winter	9.97	day	2.205	RT	101.9051	105.7491
12/23/2017	7:20	12	23	2017	Saturday	A													13.401	new moon	winter	9.97	day	2.299	RT	101.8884	101.2318
12/23/2017	7:40	12	23	2017	Saturday	A													13.401	new moon	winter	9.97	day	2.413	RT	110.817	107.8314
12/23/2017	8:00	12	23	2017	Saturday	A	0	0	0	0	0	0	0	0	0	0	0	1	13.377	new moon	winter	9.97	day	2.543	RT	101.9424	101.5498
12/23/2017	8:20	12	23	2017	Saturday	A													13.353	new moon	winter	9.97	day	2.663	RT	101.8512	101.7424
12/23/2017	8:40	12	23	2017	Saturday	A													13.401	new moon	winter	9.97	day	2.776	RT	101.8055	100.6062
12/23/2017	9:00	12	23	2017	Saturday	A	0	0	0	0	0	0	0	0	0	0	0	0	13.401	new moon	winter	9.97	day	2.883	RT	101.8469	100.4949
12/23/2017	9:20	12	23	2017	Saturday	A													13.377	new moon	winter	9.97	day	2.969	RT	101.9498	100.6226
12/23/2017	9:40	12	23	2017	Saturday	A													13.305	new moon	winter	9.97	day	3.056	RT	106.3317	111.5975
12/23/2017	10:00	12	23	2017	Saturday	A	0	0	0	0	0	0	2	0	0	0	0	1	13.329	new moon	winter	9.97	day	3.121	RT	101.9308	100.3914
12/23/2017	10:20	12	23	2017	Saturday	A													13.377	new moon	winter	9.97	day	3.168	RT	101.8674	100.35
12/23/2017	10:40	12	23	2017	Saturday	A													13.377	new moon	winter	9.97	day	3.206	RT	101.9948	102.4748
12/23/2017	11:00	12	23	2017	Saturday	A	0	0	0	0	0	0	0	3	0	0	3	1	13.401	new moon	winter	9.97	day	3.227	RT	101.9399	102.0718
12/23/2017	11:20	12	23	2017	Saturday	A													13.401	new moon	winter	9.97	day	3.229	HT	103.5236	106.5168
12/23/2017	11:40	12	23	2017	Saturday	A													13.425	new moon	winter	9.97	day	3.201	FT	102.2088	102.5713
12/23/2017	12:00	12	23	2017	Saturday	A	0	0	0	0	0	0	0	5	0	10	15	1	13.425	new moon	winter	9.97	day	3.169	FT	102.0622	102.9563
12/23/2017	12:20	12	23	2017	Saturday	A													13.401	new moon	winter	9.97	day	3.129	FT	110.9093	108.8197
12/23/2017	12:40	12	23	2017	Saturday	A													13.425	new moon	winter	9.97	day	3.051	FT	101.9268	102.6738
12/23/2017	13:00	12	23	2017	Saturday	A	0	0	0	0	0	0	0	0	0	0	0	1	13.449	new moon	winter	9.97	day	2.942	FT	102.2133	103.959
12/23/2017	13:20	12	23	2017	Saturday	A													13.594	new moon	winter	9.97	day	2.846	FT	108.6393	107.2339
12/23/2017	13:40	12	23	2017	Saturday	A													13.57	new moon	winter	9.97	day	2.723	FT	113.3267	105.9162
12/23/2017	14:00	12	23	2017	Saturday	A	0	0	0	0	0	0	0	3	0	0	3	1	13.618	new moon	winter	9.97	day	2.584	FT	107.979	107.7108
12/23/2017	14:20	12	23	2017	Saturday	A													13.786	new moon	winter	9.97	day	2.439	FT	112.8959	112.1691
12/23/2017	14:40	12	23	2017	Saturday	A													13.906	new moon	winter	9.97	day	2.304	FT	105.7889	104.7185
12/23/2017	15:00	12	23	2017	Saturday	A	0	0	0	0	0	0	0	0	0	0	0	1	13.954	new moon	winter	9.97	day	2.204	FT	105.1349	105.4071
12/23/2017	15:20	12	23	2017	Saturday	A													13.834	new moon	winter	9.97	day	2.063	FT	113.136	109.3059
12/23/2017	15:40	12	23	2017	Saturday	A													13.93	new moon	winter	9.97	day	1.95	FT	106.6043	109.0415
12/23/2017	16:00	12	23	2017	Saturday	A	0	0	0	0	0	0	0	9	0	0	9	1	13.954	new moon	winter	9.97	day	1.858	FT	102.9656	107.9116
12/23/2017	16:20	12	23	2017	Saturday	A													14.098	new moon	winter	9.97	day	1.752	FT	108.4876	102.9226
12/23/2017	16:40	12	23	2017	Saturday	A													13.978	new moon	winter	9.97	day	1.665	FT	110.6207	103.1275
12/23/2017	17:00	12	23	2017	Saturday	A	0	0	0	0	0	0	0	0	0	0	0	1	13.858	new moon	winter	9.97	night	1.635	FT	108.8977	114.9707
12/23/2017	17:20	12	23	2017	Saturday	A													13.858	new moon	winter	9.97	night	1.616	LT	108.6193	103.8382
12/23/2017	17:40	12	23	2017	Saturday	A													13.882	new moon	winter	9.97	night	1.624	RT	101.964	103.3253
12/23/2017	18:00	12	23	2017	Saturday	A	0	0	0	0	0	0	0	5	0	0	5	0	13.882	new moon	winter	9.97	night	1.664	RT	101.9965	103.547
12/23/2017	18:20	12	23	2017	Saturday	A													13.882	new moon	winter	9.97	night	1.732	RT	101.899	102.2389
12/23/2017	18:40	12	23	2017	Saturday	A													13.93	new moon	winter	9.97	night	1.798	RT	101.8572	104.0214
12/23/2017	19:00	12	23	2017	Saturday	A	0	0	0	0	0	0	0	0	0	0	0	0	13.882	new moon	winter	9.97	night	1.9	RT	101.9231	102.0517
12/23/2017	19:20	12	23	2017	Saturday	A													13.858	new moon	winter	9.97	night	2.018	RT	126.3499	116.5444
12/23/2017	19:40	12	23	2017	Saturday	A													13.762	new moon	winter	9.97	night	2.138	RT	101.8546	105.1582
12/23/2017	20:00	12	23	2017	Saturday	A	0	0	0	0	0	0	0	0	0	0	0	0	13.738	new moon	winter	9.97	night	2.261	RT	101.9312	102.4459
12/23/2017	20:20	12	23	2017	Saturday	A													13.666	new moon	winter	9.97	night	2.378	RT	130.4385	124.3264
12/23/2017	20:40	12	23	2017	Saturday	A													13.666	new moon	winter	9.97	night	2.497	RT	102.5092	102.4358
12/23/2017	21:00	12	23	2017	Saturday	A	0	0	0	0	0	0	0	1	0	0	1	1	13.594	new moon	winter	9.97	night	2.606	RT	103.177	103.542
12/23/2017	21:20	12	23	2017	Saturday	A													13.618	new moon	winter	9.97	night	2.695	RT	101.9064	104.9282
12/23/2017	21:40	12	23	2017	Saturday	A													13.714	new moon	winter	9.97	night	2.782	RT	101.751	100.6603
12/23/2017	22:00	12	23	2017	Saturday	A	0	0	0	0	0	0	0	9	0	0	9	1	13.69	new moon	winter	9.97	night	2.852	RT	101.9779	100.291
12/23/2017	22:20	12	23	2017	Saturday	A													13.666	new moon	winter	9.97	night	2.906	RT	101.8978	102.7197
12/23/2017	22:40	12	23	2017	Saturday	A													13.69	new moon	winter	9.97	night	2.938	RT	101.8991	104.5418
12/23/2017	23:00	12	23	2017	Saturday	A	0	0	0	0	0	0	0	1	0	0	1	0	13.714	new moon	winter	9.97	night	2.97	RT	101.8945	99.9652
12/23/2017	23:20	12	23	2017	Saturday	A													13.69	new moon	winter	9.97	night	2.988	HT	101.9124	100.181
12/23/2017	23:40	12	23	2017	Saturday	A													13.69	new moon	winter	9.97	night	2.982	FT	101.9136	100.077
12/24/2017	0:00	12	24	2017	Sunday	A	0	0	0	0	0	0	0	0	0	0	0	0	13.714	new moon	winter	9.98	night	2.959	FT	101.9257	101.0732
12/24/2017	0:20	12	24	2017	Sunday	A													13.738	new moon	winter	9.98	night	2.914	FT	101.9464	101.0884
12/24/2017	0:40	12	24	2017	Sunday	A													13.738	new moon	winter	9.98	night	2.862	FT	101.8573	100.1364
12/24/2017	1:00	12	24	2017	Sunday	A	0	0	0	0	0	0	0	16	0	0	16	0	13.738	new moon	winter	9.98	night	2.789	FT	101.793	101.9911
12/24/2017	1:20	12	24	2017	Sunday	A													13.786	new moon	winter	9.98	night	2.679	FT	101.8669	101.7845
12/24/2017	1:40	12	24	2017	Sunday	A													13.69	new moon	winter	9.98	night	2.588	FT	101.8328	102.58
12/24/2017	2:00	12	24	2017	Sunday	A	0	0	0	0	0	0	0	19	0	0	19	0	13.738	new moon	winter	9.98	night	2.472	FT	101.9416	102.359
12/24/2017	2:20	12	24	2017	Sunday	A													13.81	new moon	winter	9.98	night	2.335	FT	101.8082	102.6811
12/24/2017	2:40	12	24	2017	Sunday	A													13.882	new moon	winter	9.98	night	2.218	FT	101.8987	102.098
12/24/2017	3:00	12	24	2017	Sunday	A	0	0	0	0	0	0	0	9	0	0	9	0	13.93	new moon	winter	9.98	night	2.127	FT	101.8776	101.8908
12/24/2017	3:20	12	24	2017	Sunday	A													13.978	new moon	winter	9.98	night	2.032	FT	101.8384	101.0597
12/24/2017	3:40	12	24	2017	Sunday	A													13.858	new moon	winter	9.98	night	1.971	FT	101.8847	101.2309
12/24/2017	4:00	12	24	2017	Sunday	A	0	0	0	0	0	0	0	17	11	0	28	1	13.834	new moon	winter	9.98	night	1.904	FT	107.5533	110.7653
12/24/2017	4:20	12	24	2017	Sunday	A													13.858	new moon	winter	9.98	night	1.833	FT	102.1747	100.8787
12/24/2017	4:40	12	24	2017	Sunday	A													13.906	new moon	winter	9.98	night	1.801	FT	101.8203	100.4386
12/24/2017	5:00	12	24	2017	Sunday	A	0	0	0	0	0	0	0	0	0	0	0	1	13.882	new moon	winter	9.98	night	1.763	FT	105.1746	102.2736
12/24/2017	5:20	12	24	2017	Sunday	A													13.906	new moon	winter	9.98	night	1.746	FT	107.6896	113.0974
12/24/2017	5:40	12	24	2017	Sunday	A													13.93	new moon	winter	9.98	night	1.724	LT	115.688	105.5781
12/24/2017	6:00	12	24	2017	Sunday	A	0	0	0	0	0	0	0	0	0	0	0	1	13.93	new moon	winter	9.98	night	1.744	RT	103.7899	107.8672
12/24/2017	6:20	12	24	2017	Sunday	A													13.93	new moon	winter	9.98	night	1.778	RT	101.8283	100.3996
12/24/2017	6:40	12	24	2017	Sunday	A													13.93	new moon	winter	9.98	night	1.847	RT	101.9628	100.6247
12/24/2017	7:00	12	24	2017	Sunday	A	0	0	0	0	0	0	0	0	0	0	0	1	13.906	new moon	winter	9.98	day	1.923	RT	115.682	116.4558
12/24/2017	7:20	12	24	2017	Sunday	A													13.906	new moon	winter	9.98	day	2.01	RT	103.8201	108.5173
12/24/2017	7:40	12	24	2017	Sunday	A													13.882	new moon	winter	9.98	day	2.111	RT	125.783	106.3822
12/24/2017	8:00	12	24	2017	Sunday	A	0	0	0	0	0	0	0	0	0	0	0	1	13.906	new moon	winter	9.98	day	2.239	RT	128.5442	115.1564
12/24/2017	8:20	12	24	2017	Sunday	A													13.834	new moon	winter	9.98	day	2.358	RT	102.2891	104.6758
12/24/2017	8:40	12	24	2017	Sunday	A													13.81	new moon	winter	9.98	day	2.489	RT	109.064	113.8058
12/24/2017	9:00	12	24	2017	Sunday	A	0	0	0	0	0	0	0	4	0	0	4	1	13.762	new moon	winter	9.98	day	2.619	RT	109.8685	106.8287
12/24/2017	9:20	12	24	2017	Sunday	A													13.69	new moon	winter	9.98	day	2.739	RT	101.9349	102.4434
12/24/2017	9:40	12	24	2017	Sunday	A													13.69	new moon	winter	9.98	day	2.845	RT	101.8719	102.9629
12/24/2017	10:00	12	24	2017	Sunday	A	0	0	0	0	0	0	0	26	0	0	26	1	13.714	new moon	winter	9.98	day	2.916	RT	118.2074	114.3766
12/24/2017	10:20	12	24	2017	Sunday	A													13.738	new moon	winter	9.98	day	3.018	RT	103.0073	102.1805
12/24/2017	10:40	12	24	2017	Sunday	A													13.738	new moon	winter	9.98	day	3.089	RT	102.8336	105.2151
12/24/2017	11:00	12	24	2017	Sunday	A	0	0	0	0	0	0	0	0	0	0	0	1	13.738	new moon	winter	9.98	day	3.133	RT	101.9822	102.3108
12/24/2017	11:20	12	24	2017	Sunday	A													13.81	new moon	winter	9.98	day	3.159	RT	101.7706	102.875
12/24/2017	11:40	12	24	2017	Sunday	A													13.786	new moon	winter	9.98	day	3.194	RT	101.8947	102.0803
12/24/2017	12:00	12	24	2017	Sunday	A	0	0	0	0	0	0	0	0	0	0	0	0	13.81	new moon	winter	9.98	day	3.2	HT	101.9019	103.1514
12/24/2017	12:20	12	24	2017	Sunday	A													13.81	new moon	winter	9.98	day	3.192	FT	102.0241	104.4836
12/24/2017	12:40	12	24	2017	Sunday	A													13.81	new moon	winter	9.98	day	3.158	FT	101.9127	102.5868
12/24/2017	13:00	12	24	2017	Sunday	A	0	0	0	0	0	0	0	3	0	0	3	0	13.81	new moon	winter	9.98	day	3.101	FT	101.9611	103.2356
12/24/2017	13:20	12	24	2017	Sunday	A													13.858	new moon	winter	9.98	day	3.023	FT	102.5668	102.9494
12/24/2017	13:40	12	24	2017	Sunday	A													13.882	new moon	winter	9.98	day	2.924	FT	101.976	103.2822
12/24/2017	14:00	12	24	2017	Sunday	A	0	0	0	0	0	0	0	0	0	0	0	1	13.978	new moon	winter	9.98	day	2.825	FT	101.9822	103.2872
12/24/2017	14:20	12	24	2017	Sunday	A													13.954	new moon	winter	9.98	day	2.697	FT	102.2464	104.0321
12/24/2017	14:40	12	24	2017	Sunday	A													14.026	new moon	winter	9.98	day	2.565	FT	102.0196	103.8085
12/24/2017	15:00	12	24	2017	Sunday	A	0	0	0	0	0	0	0	0	0	0	0	1	14.146	new moon	winter	9.98	day	2.421	FT	101.9871	103.9473
12/24/2017	15:20	12	24	2017	Sunday	A													14.266	new moon	winter	9.98	day	2.31	FT	101.9529	104.3339
12/24/2017	15:40	12	24	2017	Sunday	A													14.29	new moon	winter	9.98	day	2.167	FT	101.9655	104.0028
12/24/2017	16:00	12	24	2017	Sunday	A	0	0	0	0	0	0	0	0	0	0	0	0	14.194	new moon	winter	9.98	day	2.036	FT	102.0981	104.1261
12/24/2017	16:20	12	24	2017	Sunday	A													14.17	new moon	winter	9.98	day	1.951	FT	101.9342	104.6572
12/24/2017	16:40	12	24	2017	Sunday	A													14.218	new moon	winter	9.98	day	1.859	FT	101.9924	103.2209
12/24/2017	17:00	12	24	2017	Sunday	A	0	0	0	0	0	0	0	0	0	0	0	0	14.146	new moon	winter	9.98	night	1.783	FT	101.8557	102.6741
12/24/2017	17:20	12	24	2017	Sunday	A													14.17	new moon	winter	9.98	night	1.719	FT	101.8343	103.0026
12/24/2017	17:40	12	24	2017	Sunday	A													14.194	new moon	winter	9.98	night	1.7	FT	102.54	105.471
12/24/2017	18:00	12	24	2017	Sunday	A	0	0	0	0	0	0	0	8	0	0	8	1	14.218	new moon	winter	9.98	night	1.685	LT	105.6911	108.1745
12/24/2017	18:20	12	24	2017	Sunday	A													14.218	new moon	winter	9.98	night	1.732	RT	115.9102	109.7398
12/24/2017	18:40	12	24	2017	Sunday	A													14.242	new moon	winter	9.98	night	1.769	RT	101.8587	102.1003
12/24/2017	19:00	12	24	2017	Sunday	A	0	0	0	0	0	0	0	2	0	0	2	0	14.218	new moon	winter	9.98	night	1.808	RT	101.8336	102.564
12/24/2017	19:20	12	24	2017	Sunday	A													14.194	new moon	winter	9.98	night	1.885	RT	101.8573	102.3119
12/24/2017	19:40	12	24	2017	Sunday	A													14.146	new moon	winter	9.98	night	1.956	RT	101.8211	102.4331
12/24/2017	20:00	12	24	2017	Sunday	A	0	0	0	0	0	0	0	0	0	0	0	0	14.122	new moon	winter	9.98	night	2.045	RT	101.87	102.621
12/24/2017	20:20	12	24	2017	Sunday	A													14.098	new moon	winter	9.98	night	2.13	RT	101.8032	103.9989
12/24/2017	20:40	12	24	2017	Sunday	A													14.074	new moon	winter	9.98	night	2.241	RT	101.8636	101.9775
12/24/2017	21:00	12	24	2017	Sunday	A	0	0	0	0	0	0	0	0	0	0	0	0	14.026	new moon	winter	9.98	night	2.349	RT	101.8572	101.9248
12/24/2017	21:20	12	24	2017	Sunday	A													14.002	new moon	winter	9.98	night	2.438	RT	101.7849	101.7418
12/24/2017	21:40	12	24	2017	Sunday	A													13.954	new moon	winter	9.98	night	2.531	RT	101.7729	101.4126
12/24/2017	22:00	12	24	2017	Sunday	A	0	0	0	0	0	0	0	0	0	0	0	0	13.954	new moon	winter	9.98	night	2.622	RT	101.88	101.4121
12/24/2017	22:20	12	24	2017	Sunday	A													13.954	new moon	winter	9.98	night	2.71	RT	101.9731	101.6697
12/24/2017	22:40	12	24	2017	Sunday	A													13.954	new moon	winter	9.98	night	2.782	RT	101.8583	101.4883
12/24/2017	23:00	12	24	2017	Sunday	A	0	0	0	0	0	0	0	0	0	0	0	0	13.954	new moon	winter	9.98	night	2.834	RT	101.8128	100.7309
12/24/2017	23:20	12	24	2017	Sunday	A													13.954	new moon	winter	9.98	night	2.865	RT	101.8269	101.015
12/24/2017	23:40	12	24	2017	Sunday	A													13.93	new moon	winter	9.98	night	2.865	RT	101.8679	100.849
12/25/2017	0:00	12	25	2017	Monday	A	0	0	0	0	0	0	0	0	0	0	0	0	13.954	new moon	winter	10	night	2.868	HT	102.0697	100.8313
12/25/2017	0:20	12	25	2017	Monday	A													14.002	new moon	winter	10	night	2.837	FT	101.9492	100.8667
12/25/2017	0:40	12	25	2017	Monday	A													14.002	new moon	winter	10	night	2.791	FT	101.9008	100.6534
12/25/2017	1:00	12	25	2017	Monday	A	0	0	0	0	0	0	0	2	0	0	2	0	13.954	new moon	winter	10	night	2.723	FT	101.9253	101.1737
12/25/2017	1:20	12	25	2017	Monday	A													13.978	new moon	winter	10	night	2.65	FT	101.9559	101.8394
12/25/2017	1:40	12	25	2017	Monday	A													13.978	new moon	winter	10	night	2.545	FT	101.8933	101.658
12/25/2017	2:00	12	25	2017	Monday	A	0	0	0	0	0	0	0	0	0	0	0	0	13.882	new moon	winter	10	night	2.429	FT	101.965	101.7025
12/25/2017	2:20	12	25	2017	Monday	A													13.834	new moon	winter	10	night	2.323	FT	101.8276	102.1319
12/25/2017	2:40	12	25	2017	Monday	A													13.906	new moon	winter	10	night	2.21	FT	101.9608	102.9186
12/25/2017	3:00	12	25	2017	Monday	A	0	0	0	0	0	0	0	4	0	0	4	0	13.858	new moon	winter	10	night	2.115	FT	101.9036	103.6107
12/25/2017	3:20	12	25	2017	Monday	A													13.834	new moon	winter	10	night	2.014	FT	101.8806	103.0511
12/25/2017	3:40	12	25	2017	Monday	A													13.858	new moon	winter	10	night	1.944	FT	101.911	102.1655
12/25/2017	4:00	12	25	2017	Monday	A	0	0	0	0	0	0	0	1	0	0	1	0	13.882	new moon	winter	10	night	1.873	FT	101.8942	101.2754
12/25/2017	4:20	12	25	2017	Monday	A													13.882	new moon	winter	10	night	1.807	FT	101.8397	100.759
12/25/2017	4:40	12	25	2017	Monday	A													13.93	new moon	winter	10	night	1.752	FT	101.9108	101.061
12/25/2017	5:00	12	25	2017	Monday	A	0	0	0	0	0	0	0	2	0	1	3	0	13.954	new moon	winter	10	night	1.684	FT	101.7848	100.0584
12/25/2017	5:20	12	25	2017	Monday	A													13.858	new moon	winter	10	night	1.623	FT	101.9018	99.6907
12/25/2017	5:40	12	25	2017	Monday	A													13.858	new moon	winter	10	night	1.572	FT	101.8893	100.458
12/25/2017	6:00	12	25	2017	Monday	A	0	0	0	0	0	0	0	1	0	0	1	0	13.834	new moon	winter	10	night	1.53	FT	102.3401	106.9229
12/25/2017	6:20	12	25	2017	Monday	A													13.666	new moon	winter	10	night	1.501	FT	101.8342	99.7996
12/25/2017	6:40	12	25	2017	Monday	A													13.81	new moon	winter	10	night	1.498	LT	101.9352	102.7406
12/25/2017	7:00	12	25	2017	Monday	A	0	0	0	0	0	0	0	21	0	16	37	0	13.882	new moon	winter	10	day	1.515	RT	101.8007	102.4674
12/25/2017	7:20	12	25	2017	Monday	A													13.81	new moon	winter	10	day	1.534	RT	102.0147	102.8606
12/25/2017	7:40	12	25	2017	Monday	A													13.81	new moon	winter	10	day	1.589	RT	102.2492	107.1606
12/25/2017	8:00	12	25	2017	Monday	A	0	0	0	0	0	0	2	5	0	0	5	0	13.93	new moon	winter	10	day	1.673	RT	101.9184	103.2625
12/25/2017	8:20	12	25	2017	Monday	A													13.834	new moon	winter	10	day	1.783	RT	102.1729	103.8406
12/25/2017	8:40	12	25	2017	Monday	A													13.81	new moon	winter	10	day	1.893	RT	102.1719	103.8906
12/25/2017	9:00	12	25	2017	Monday	A	0	0	0	0	0	0	0	0	0	0	0	0	13.954	new moon	winter	10	day	2.023	RT	102.5728	104.5129
12/25/2017	9:20	12	25	2017	Monday	A													14.002	new moon	winter	10	day	2.17	RT	102.0804	104.6719
12/25/2017	9:40	12	25	2017	Monday	A													13.714	new moon	winter	10	day	2.297	RT	102.1233	103.5573
12/25/2017	10:00	12	25	2017	Monday	A	0	0	0	0	0	0	0	0	0	0	0	0	13.906	new moon	winter	10	day	2.399	RT	101.9817	103.4665
12/25/2017	10:20	12	25	2017	Monday	A													13.858	new moon	winter	10	day	2.503	RT	101.8463	105.2161
12/25/2017	10:40	12	25	2017	Monday	A													13.834	new moon	winter	10	day	2.626	RT	101.9007	104.0831
12/25/2017	11:00	12	25	2017	Monday	A	0	0	0	0	0	0	0	0	0	0	0	0	13.762	new moon	winter	10	day	2.713	RT	101.9635	103.4555
12/25/2017	11:20	12	25	2017	Monday	A													13.786	new moon	winter	10	day	2.792	RT	101.8558	103.3445
12/25/2017	11:40	12	25	2017	Monday	A													13.473	new moon	winter	10	day	2.873	RT	102.4879	104.7022
12/25/2017	12:00	12	25	2017	Monday	A	0	0	0	0	0	0	0	3	1	2	6	0	13.57	new moon	winter	10	day	2.945	RT	101.9851	103.5888
12/25/2017	12:20	12	25	2017	Monday	A													13.834	new moon	winter	10	day	3.012	RT	102.2043	103.9775
12/25/2017	12:40	12	25	2017	Monday	A													13.93	new moon	winter	10	day	3.056	RT	101.9361	103.8723
12/25/2017	13:00	12	25	2017	Monday	A	0	0	0	0	0	0	0	0	0	0	0	0	13.954	new moon	winter	10	day	3.078	RT	101.8228	103.3271
12/25/2017	13:20	12	25	2017	Monday	A													13.978	new moon	winter	10	day	3.087	HT	101.8546	103.4875
12/25/2017	13:40	12	25	2017	Monday	A													13.954	new moon	winter	10	day	3.066	FT	101.9093	104.5325
12/25/2017	14:00	12	25	2017	Monday	A	0	0	0	0	0	0	0	3	0	0	3	0	13.954	new moon	winter	10	day	3.035	FT	101.8158	105.0898
12/25/2017	14:20	12	25	2017	Monday	A													13.906	new moon	winter	10	day	2.965	FT	101.91	103.9904
12/25/2017	14:40	12	25	2017	Monday	A													13.906	new moon	winter	10	day	2.877	FT	102.143	106.3835
12/25/2017	15:00	12	25	2017	Monday	A	0	0	0	0	0	0	0	0	0	0	0	1	13.786	new moon	winter	10	day	2.785	FT	102.206	105.7384
12/25/2017	15:20	12	25	2017	Monday	A													13.81	new moon	winter	10	day	2.656	FT	102.204	102.7053
12/25/2017	15:40	12	25	2017	Monday	A													13.762	new moon	winter	10	day	2.523	FT	102.576	103.6624
12/25/2017	16:00	12	25	2017	Monday	A	0	0	0	0	0	0	0	0	0	0	0	1	13.762	new moon	winter	10	day	2.389	FT	108.3491	102.4183
12/25/2017	16:20	12	25	2017	Monday	A													13.738	new moon	winter	10	day	2.242	FT	102.2194	104.5633
12/25/2017	16:40	12	25	2017	Monday	A													13.834	new moon	winter	10	day	2.109	FT	102.0727	103.7457
12/25/2017	17:00	12	25	2017	Monday	A	0	0	0	0	0	0	0	3	0	0	3	1	13.858	new moon	winter	10	night	1.985	FT	101.9487	103.5934
12/25/2017	17:20	12	25	2017	Monday	A													13.882	new moon	winter	10	night	1.886	FT	101.8654	104.1059
12/25/2017	17:40	12	25	2017	Monday	A													13.858	new moon	winter	10	night	1.816	FT	101.9908	103.164
12/25/2017	18:00	12	25	2017	Monday	A	0	0	0	0	0	0	0	0	0	0	0	0	13.906	new moon	winter	10	night	1.768	FT	101.9195	103.1266
12/25/2017	18:20	12	25	2017	Monday	A													13.882	new moon	winter	10	night	1.73	FT	101.8863	102.4937
12/25/2017	18:40	12	25	2017	Monday	A													13.882	new moon	winter	10	night	1.711	LT	101.8561	101.8382
12/25/2017	19:00	12	25	2017	Monday	A	0	0	0	0	0	0	0	1	0	0	1	0	13.882	new moon	winter	10	night	1.724	RT	101.8527	101.1411
12/25/2017	19:20	12	25	2017	Monday	A													13.882	new moon	winter	10	night	1.757	RT	101.8829	101.4299
12/25/2017	19:40	12	25	2017	Monday	A													13.882	new moon	winter	10	night	1.806	RT	126.4843	112.7631
12/25/2017	20:00	12	25	2017	Monday	A	0	0	0	0	0	0	0	2	0	0	2	1	13.497	new moon	winter	10	night	1.853	RT	113.7048	102.2086
12/25/2017	20:20	12	25	2017	Monday	A													13.762	new moon	winter	10	night	1.901	RT	103.4619	103.3007
12/25/2017	20:40	12	25	2017	Monday	A													13.786	new moon	winter	10	night	1.976	RT	120.4968	106.7427
12/25/2017	21:00	12	25	2017	Monday	A	0	0	0	0	0	0	0	0	0	0	0	1	13.786	new moon	winter	10	night	2.089	RT	101.8904	101.5025
12/25/2017	21:20	12	25	2017	Monday	A													13.858	new moon	winter	10	night	2.189	RT	101.9549	101.8843
12/25/2017	21:40	12	25	2017	Monday	A													13.858	new moon	winter	10	night	2.296	RT	101.8092	102.1333
12/25/2017	22:00	12	25	2017	Monday	A	0	0	0	0	0	0	0	4	0	0	4	0	13.906	new moon	winter	10	night	2.417	RT	101.9379	104.5219
12/25/2017	22:20	12	25	2017	Monday	A													13.93	new moon	winter	10	night	2.526	RT	101.847	102.6399
12/25/2017	22:40	12	25	2017	Monday	A													13.858	new moon	winter	10	night	2.641	RT	101.9692	102.9645
12/25/2017	23:00	12	25	2017	Monday	A	0	0	0	0	0	0	0	0	0	0	0	0	13.834	new moon	winter	10	night	2.752	RT	101.8019	102.5888
12/25/2017	23:20	12	25	2017	Monday	A													13.738	new moon	winter	10	night	2.857	RT	101.8649	102.3888
12/25/2017	23:40	12	25	2017	Monday	A													13.762	new moon	winter	10	night	2.945	RT	101.9647	104.2433
12/26/2017	0:00	12	26	2017	Tuesday	A	0	0	0	0	0	0	0	10	1	0	11	0	13.834	first quarter	winter	9.98	night	2.997	RT	101.9225	102.0271
12/26/2017	0:20	12	26	2017	Tuesday	A													13.858	first quarter	winter	9.98	night	3.044	RT	101.8717	101.0225
12/26/2017	0:40	12	26	2017	Tuesday	A													13.81	first quarter	winter	9.98	night	3.089	RT	101.8487	100.5095
12/26/2017	1:00	12	26	2017	Tuesday	A	0	0	0	0	0	0	0	5	0	0	5	0	13.81	first quarter	winter	9.98	night	3.113	RT	101.7666	99.6062
12/26/2017	1:20	12	26	2017	Tuesday	A													13.858	first quarter	winter	9.98	night	3.105	RT	101.8499	101.3385
12/26/2017	1:40	12	26	2017	Tuesday	A													13.834	first quarter	winter	9.98	night	3.108	RT	101.8925	100.4444
12/26/2017	2:00	12	26	2017	Tuesday	A	0	0	0	0	0	0	0	9	0	3	12	1	13.738	first quarter	winter	9.98	night	3.116	HT	101.8247	100.1617
12/26/2017	2:20	12	26	2017	Tuesday	A													13.666	first quarter	winter	9.98	night	3.091	FT	101.8538	100.6015
12/26/2017	2:40	12	26	2017	Tuesday	A													13.618	first quarter	winter	9.98	night	3.038	FT	101.9344	100.0489
12/26/2017	3:00	12	26	2017	Tuesday	A	0	0	0	0	0	0	0	0	0	0	0	0	13.666	first quarter	winter	9.98	night	2.985	FT	101.7985	100.9791
12/26/2017	3:20	12	26	2017	Tuesday	A													13.546	first quarter	winter	9.98	night	2.9	FT	102.6938	102.1488
12/26/2017	3:40	12	26	2017	Tuesday	A													13.185	first quarter	winter	9.98	night	2.815	FT	105.6288	101.8834
12/26/2017	4:00	12	26	2017	Tuesday	A	0	0	0	0	0	0	0	8	0	0	8	0	12.944	first quarter	winter	9.98	night	2.718	FT	101.9423	103.2155
12/26/2017	4:20	12	26	2017	Tuesday	A													13.377	first quarter	winter	9.98	night	2.607	FT	101.9687	101.7368
12/26/2017	4:40	12	26	2017	Tuesday	A													12.992	first quarter	winter	9.98	night	2.482	FT	102.0301	100.9214
12/26/2017	5:00	12	26	2017	Tuesday	A	0	0	0	0	0	0	0	8	0	0	8	0	13.088	first quarter	winter	9.98	night	2.36	FT	103.849	102.004
12/26/2017	5:20	12	26	2017	Tuesday	A													13.137	first quarter	winter	9.98	night	2.255	FT	102.29	102.7838
12/26/2017	5:40	12	26	2017	Tuesday	A													13.112	first quarter	winter	9.98	night	2.148	FT	101.9568	101.4844
12/26/2017	6:00	12	26	2017	Tuesday	A	0	0	0	0	0	0	0	0	0	0	0	0	13.257	first quarter	winter	9.98	night	2.072	FT	101.8989	101.6576
12/26/2017	6:20	12	26	2017	Tuesday	A													13.353	first quarter	winter	9.98	night	2.011	FT	102.4852	105.6959
12/26/2017	6:40	12	26	2017	Tuesday	A													13.329	first quarter	winter	9.98	night	1.953	FT	102.04	100.8873
12/26/2017	7:00	12	26	2017	Tuesday	A	0	0	0	0	0	0	0	0	0	0	0	0	13.305	first quarter	winter	9.98	day	1.895	FT	102.1204	101.0284
12/26/2017	7:20	12	26	2017	Tuesday	A													13.305	first quarter	winter	9.98	day	1.886	LT	102.0903	102.5049
12/26/2017	7:40	12	26	2017	Tuesday	A													13.329	first quarter	winter	9.98	day	1.902	RT	102.1572	106.4856
12/26/2017	8:00	12	26	2017	Tuesday	A	0	0	0	0	0	0	0	0	0	0	0	0	13.329	first quarter	winter	9.98	day	1.959	RT	102.6222	102.8406
12/26/2017	8:20	12	26	2017	Tuesday	A													13.305	first quarter	winter	9.98	day	2.033	RT	102.8178	105.1781
12/26/2017	8:40	12	26	2017	Tuesday	A													13.088	first quarter	winter	9.98	day	2.088	RT	106.5139	103.2199
12/26/2017	9:00	12	26	2017	Tuesday	A	0	0	0	0	0	0	0	0	0	0	0	1	12.871	first quarter	winter	9.98	day	2.189	RT	102.5225	104.6884
12/26/2017	9:20	12	26	2017	Tuesday	A													13.112	first quarter	winter	9.98	day	2.299	RT	106.21	104.6337
12/26/2017	9:40	12	26	2017	Tuesday	A													13.353	first quarter	winter	9.98	day	2.399	RT	102.233	103.9734
12/26/2017	10:00	12	26	2017	Tuesday	A	0	0	0	0	0	0	0	0	0	0	0	1	13.209	first quarter	winter	9.98	day	2.526	RT	110.3235	109.2534
12/26/2017	10:20	12	26	2017	Tuesday	A													13.473	first quarter	winter	9.98	day	2.647	RT	102.0089	103.2419
12/26/2017	10:40	12	26	2017	Tuesday	A													13.69	first quarter	winter	9.98	day	2.769	RT	102.043	103.1687
12/26/2017	11:00	12	26	2017	Tuesday	A	0	0	0	0	0	0	0	11	1	3	15	0	13.714	first quarter	winter	9.98	day	2.85	RT	102.1008	103.6248
12/26/2017	11:20	12	26	2017	Tuesday	A													13.594	first quarter	winter	9.98	day	2.927	RT	102.0261	103.8476
12/26/2017	11:40	12	26	2017	Tuesday	A													13.594	first quarter	winter	9.98	day	2.995	RT	112.6781	102.9222
12/26/2017	12:00	12	26	2017	Tuesday	A	0	0	0	0	0	0	0	0	0	0	0	1	13.473	first quarter	winter	9.98	day	3.091	RT	101.9818	102.0731
12/26/2017	12:20	12	26	2017	Tuesday	A													13.522	first quarter	winter	9.98	day	3.171	RT	101.9857	102.5413
12/26/2017	12:40	12	26	2017	Tuesday	A													13.546	first quarter	winter	9.98	day	3.208	RT	102.0436	107.2216
12/26/2017	13:00	12	26	2017	Tuesday	A	0	0	0	0	0	0	0	7	0	0	7	1	13.546	first quarter	winter	9.98	day	3.258	RT	101.8967	104.5599
12/26/2017	13:20	12	26	2017	Tuesday	A													13.546	first quarter	winter	9.98	day	3.26	RT	110.8176	111.5688
12/26/2017	13:40	12	26	2017	Tuesday	A													13.57	first quarter	winter	9.98	day	3.266	HT	101.9914	102.9755
12/26/2017	14:00	12	26	2017	Tuesday	A	0	0	0	0	0	0	0	16	3	47	66	1	13.473	first quarter	winter	9.98	day	3.249	FT	108.6063	108.2538
12/26/2017	14:20	12	26	2017	Tuesday	A													13.353	first quarter	winter	9.98	day	3.237	FT	102.1744	104.1122
12/26/2017	14:40	12	26	2017	Tuesday	A													13.305	first quarter	winter	9.98	day	3.178	FT	102.3356	102.6495
12/26/2017	15:00	12	26	2017	Tuesday	A	0	0	0	0	0	0	0	0	0	0	0	1	13.353	first quarter	winter	9.98	day	3.105	FT	102.4683	104.7844
12/26/2017	15:20	12	26	2017	Tuesday	A													13.401	first quarter	winter	9.98	day	3.023	FT	102.2665	103.0924
12/26/2017	15:40	12	26	2017	Tuesday	A													13.329	first quarter	winter	9.98	day	2.917	FT	102.2877	102.3697
12/26/2017	16:00	12	26	2017	Tuesday	A	0	0	0	0	0	0	0	4	0	1	5	1	13.329	first quarter	winter	9.98	day	2.814	FT	106.6647	103.0932
12/26/2017	16:20	12	26	2017	Tuesday	A													13.329	first quarter	winter	9.98	day	2.703	FT	101.8947	102.698
12/26/2017	16:40	12	26	2017	Tuesday	A													13.305	first quarter	winter	9.98	day	2.569	FT	127.8624	117.3179
12/26/2017	17:00	12	26	2017	Tuesday	A	0	0	0	0	0	0	0	0	0	0	0	1	13.233	first quarter	winter	9.98	night	2.44	FT	103.2909	102.7231
12/26/2017	17:20	12	26	2017	Tuesday	A													13.233	first quarter	winter	9.98	night	2.325	FT	102.791	102.9937
12/26/2017	17:40	12	26	2017	Tuesday	A													13.473	first quarter	winter	9.98	night	2.219	FT	123.4335	114.0821
12/26/2017	18:00	12	26	2017	Tuesday	A	0	0	0	0	0	0	0	16	0	0	16	1	13.425	first quarter	winter	9.98	night	2.152	FT	101.8974	103.0807
12/26/2017	18:20	12	26	2017	Tuesday	A													13.473	first quarter	winter	9.98	night	2.064	FT	102.0313	103.1797
12/26/2017	18:40	12	26	2017	Tuesday	A													13.449	first quarter	winter	9.98	night	2.008	FT	102.4222	103.0682
12/26/2017	19:00	12	26	2017	Tuesday	A	0	0	0	0	0	0	0	23	0	0	23	1	13.329	first quarter	winter	9.98	night	1.939	FT	103.1063	102.3763
12/26/2017	19:20	12	26	2017	Tuesday	A													13.425	first quarter	winter	9.98	night	1.91	FT	102.2269	101.2393
12/26/2017	19:40	12	26	2017	Tuesday	A													13.401	first quarter	winter	9.98	night	1.875	FT	103.1208	104.8453
12/26/2017	20:00	12	26	2017	Tuesday	A	0	0	0	0	0	0	0	1	0	0	1	1	13.425	first quarter	winter	9.98	night	1.865	LT	111.2237	127.6047
12/26/2017	20:20	12	26	2017	Tuesday	A													13.425	first quarter	winter	9.98	night	1.885	RT	118.14	114.0641
12/26/2017	20:40	12	26	2017	Tuesday	A													13.425	first quarter	winter	9.98	night	1.929	RT	101.8351	101.0277
12/26/2017	21:00	12	26	2017	Tuesday	A	0	0	0	0	0	0	0	0	0	0	0	0	12.992	first quarter	winter	9.98	night	1.991	RT	104.8145	100.44
12/26/2017	21:20	12	26	2017	Tuesday	A													13.257	first quarter	winter	9.98	night	2.05	RT	101.8643	100.2727
12/26/2017	21:40	12	26	2017	Tuesday	A													13.233	first quarter	winter	9.98	night	2.16	RT	104.0847	101.6552
12/26/2017	22:00	12	26	2017	Tuesday	A	0	0	0	0	0	0	0	0	0	0	0	1	13.329	first quarter	winter	9.98	night	2.285	RT	105.1734	107.7965
12/26/2017	22:20	12	26	2017	Tuesday	A													13.353	first quarter	winter	9.98	night	2.422	RT	131.9373	117.8838
12/26/2017	22:40	12	26	2017	Tuesday	A													13.473	first quarter	winter	9.98	night	2.545	RT	102.0343	103.5932
12/26/2017	23:00	12	26	2017	Tuesday	A	0	0	0	0	0	0	0	0	0	0	0	0	13.522	first quarter	winter	9.98	night	2.674	RT	101.9797	102.9091
12/26/2017	23:20	12	26	2017	Tuesday	A													13.546	first quarter	winter	9.98	night	2.787	RT	101.9329	103.8883
12/26/2017	23:40	12	26	2017	Tuesday	A													13.522	first quarter	winter	9.98	night	2.879	RT	101.9144	102.41
12/27/2017	0:00	12	27	2017	Wednesday	A	0	0	0	0	0	0	0	0	0	0	0	0	13.497	first quarter	winter	10	night	2.972	RT	101.8718	102.0976
12/27/2017	0:20	12	27	2017	Wednesday	A													13.401	first quarter	winter	10	night	3.05	RT	102.0129	102.1994
12/27/2017	0:40	12	27	2017	Wednesday	A													13.329	first quarter	winter	10	night	3.121	RT	102.0753	100.7395
12/27/2017	1:00	12	27	2017	Wednesday	A	0	0	0	0	0	0	0	5	0	0	5	0	13.353	first quarter	winter	10	night	3.176	RT	101.9675	100.4917
12/27/2017	1:20	12	27	2017	Wednesday	A													13.377	first quarter	winter	10	night	3.234	RT	102.0462	99.8189
12/27/2017	1:40	12	27	2017	Wednesday	A													13.353	first quarter	winter	10	night	3.256	HT	102.0199	99.5059
12/27/2017	2:00	12	27	2017	Wednesday	A	0	0	0	0	0	0	0	5	0	0	5	0	13.377	first quarter	winter	10	night	3.242	HT	101.9283	99.252
12/27/2017	2:20	12	27	2017	Wednesday	A													13.377	first quarter	winter	10	night	3.24	HT	101.7959	99.3791
12/27/2017	2:40	12	27	2017	Wednesday	A													13.305	first quarter	winter	10	night	3.246	HT	101.9541	99.7761
12/27/2017	3:00	12	27	2017	Wednesday	A	0	0	0	0	0	0	0	15	0	0	15	0	13.329	first quarter	winter	10	night	3.22	FT	101.9058	101.0408
12/27/2017	3:20	12	27	2017	Wednesday	A													13.281	first quarter	winter	10	night	3.185	FT	101.8616	99.5375
12/27/2017	3:40	12	27	2017	Wednesday	A													13.257	first quarter	winter	10	night	3.126	FT	101.8622	101.4054
12/27/2017	4:00	12	27	2017	Wednesday	A	0	0	0	0	0	0	0	0	0	0	0	1	13.088	first quarter	winter	10	night	3.043	FT	102.0555	99.5089
12/27/2017	4:20	12	27	2017	Wednesday	A													12.92	first quarter	winter	10	night	2.962	FT	102.7438	101.0482
12/27/2017	4:40	12	27	2017	Wednesday	A													12.968	first quarter	winter	10	night	2.853	FT	128.8195	118.8595
12/27/2017	5:00	12	27	2017	Wednesday	A	0	0	0	0	0	0	0	38	0	0	38	1	12.992	first quarter	winter	10	night	2.734	FT	102.4173	103.2081
12/27/2017	5:20	12	27	2017	Wednesday	A													12.823	first quarter	winter	10	night	2.58	FT	109.4598	109.3613
12/27/2017	5:40	12	27	2017	Wednesday	A													12.92	first quarter	winter	10	night	2.424	FT	125.4109	110.8784
12/27/2017	6:00	12	27	2017	Wednesday	A	0	0	0	0	0	0	0	15	0	0	15	1	13.088	first quarter	winter	10	night	2.297	FT	102.0001	102.9934
12/27/2017	6:20	12	27	2017	Wednesday	A													12.896	first quarter	winter	10	night	2.17	FT	102.2075	102.6382
12/27/2017	6:40	12	27	2017	Wednesday	A													12.847	first quarter	winter	10	night	2.059	FT	102.7718	102.5392
12/27/2017	7:00	12	27	2017	Wednesday	A	0	0	0	0	0	0	0	0	0	0	0	1	12.799	first quarter	winter	10	day	1.964	FT	129.941	123.4526
12/27/2017	7:20	12	27	2017	Wednesday	A													13.016	first quarter	winter	10	day	1.886	FT	101.981	101.6862
12/27/2017	7:40	12	27	2017	Wednesday	A													13.088	first quarter	winter	10	day	1.814	FT	101.9915	101.3888
12/27/2017	8:00	12	27	2017	Wednesday	A	0	0	0	0	0	0	0	5	0	0	5	1	12.968	first quarter	winter	10	day	1.802	LT	102.0167	102.514
12/27/2017	8:20	12	27	2017	Wednesday	A													13.04	first quarter	winter	10	day	1.818	RT	136.4746	125.8806
12/27/2017	8:40	12	27	2017	Wednesday	A													13.088	first quarter	winter	10	day	1.831	RT	108.1649	105.9831
12/27/2017	9:00	12	27	2017	Wednesday	A	0	0	0	0	0	0	0	0	0	0	0	1	13.088	first quarter	winter	10	day	1.876	RT	107.2245	111.1136
12/27/2017	9:20	12	27	2017	Wednesday	A													12.847	first quarter	winter	10	day	1.924	RT	107.062	107.2335
12/27/2017	9:40	12	27	2017	Wednesday	A													12.703	first quarter	winter	10	day	1.982	RT	106.2803	104.8417
12/27/2017	10:00	12	27	2017	Wednesday	A	0	0	0	0	0	0	0	6	0	0	6	0	12.871	first quarter	winter	10	day	2.087	RT	102.2935	102.1682
12/27/2017	10:20	12	27	2017	Wednesday	A													13.04	first quarter	winter	10	day	2.188	RT	102.1691	101.6964
12/27/2017	10:40	12	27	2017	Wednesday	A													13.161	first quarter	winter	10	day	2.314	RT	102.3037	101.8215
12/27/2017	11:00	12	27	2017	Wednesday	A	0	0	0	0	0	0	0	0	0	0	0	1	13.209	first quarter	winter	10	day	2.354	RT	134.2305	117.9244
12/27/2017	11:20	12	27	2017	Wednesday	A													13.088	first quarter	winter	10	day	2.501	RT	102.6495	101.7749
12/27/2017	11:40	12	27	2017	Wednesday	A													13.137	first quarter	winter	10	day	2.594	RT	116.2172	103.3059
12/27/2017	12:00	12	27	2017	Wednesday	A	0	0	0	0	0	0	0	3	0	19	22	0	13.064	first quarter	winter	10	day	2.673	RT	101.8727	102.7836
12/27/2017	12:20	12	27	2017	Wednesday	A													13.112	first quarter	winter	10	day	2.749	RT	101.8958	103.8171
12/27/2017	12:40	12	27	2017	Wednesday	A													13.137	first quarter	winter	10	day	2.821	RT	102.1942	101.6701
12/27/2017	13:00	12	27	2017	Wednesday	A	0	0	0	0	0	0	0	1	0	0	1	1	13.064	first quarter	winter	10	day	2.887	RT	102.0069	101.2144
12/27/2017	13:20	12	27	2017	Wednesday	A													13.064	first quarter	winter	10	day	2.937	RT	102.0115	101.5778
12/27/2017	13:40	12	27	2017	Wednesday	A													13.088	first quarter	winter	10	day	3.016	RT	101.9221	100.6141
12/27/2017	14:00	12	27	2017	Wednesday	A	0	0	0	0	0	0	0	0	0	0	0	1	13.112	first quarter	winter	10	day	3.077	RT	102.1823	101.3411
12/27/2017	14:20	12	27	2017	Wednesday	A													13.088	first quarter	winter	10	day	3.109	RT	102.7849	108.3659
12/27/2017	14:40	12	27	2017	Wednesday	A													13.088	first quarter	winter	10	day	3.126	HT	101.9815	101.3341
12/27/2017	15:00	12	27	2017	Wednesday	A	0	0	0	0	0	0	0	0	0	0	0	1	13.088	first quarter	winter	10	day	3.121	FT	101.9235	101.3904
12/27/2017	15:20	12	27	2017	Wednesday	A													13.112	first quarter	winter	10	day	3.106	FT	101.9032	101.6807
12/27/2017	15:40	12	27	2017	Wednesday	A													12.992	first quarter	winter	10	day	3.054	FT	101.8274	101.1965
12/27/2017	16:00	12	27	2017	Wednesday	A	0	0	0	0	0	0	0	0	0	0	0	1	13.016	first quarter	winter	10	day	2.97	FT	101.9871	101.4505
12/27/2017	16:20	12	27	2017	Wednesday	A													13.016	first quarter	winter	10	day	2.881	FT	102.1996	100.7832
12/27/2017	16:40	12	27	2017	Wednesday	A													12.944	first quarter	winter	10	day	2.753	FT	102.2859	101.5522
12/27/2017	17:00	12	27	2017	Wednesday	A	0	0	0	0	0	0	0	5	0	0	5	0	12.968	first quarter	winter	10	night	2.649	FT	102.2615	101.8652
12/27/2017	17:20	12	27	2017	Wednesday	A													12.92	first quarter	winter	10	night	2.528	FT	102.0618	101.974
12/27/2017	17:40	12	27	2017	Wednesday	A													12.871	first quarter	winter	10	night	2.391	FT	102.0492	101.8457
12/27/2017	18:00	12	27	2017	Wednesday	A	0	0	0	0	0	0	0	16	0	0	16	0	12.823	first quarter	winter	10	night	2.292	FT	101.9873	104.5637
12/27/2017	18:20	12	27	2017	Wednesday	A													12.992	first quarter	winter	10	night	2.168	FT	101.9686	102.1562
12/27/2017	18:40	12	27	2017	Wednesday	A													12.92	first quarter	winter	10	night	2.063	FT	102.1965	101.429
12/27/2017	19:00	12	27	2017	Wednesday	A	0	0	0	0	0	0	0	0	0	0	0	1	12.896	first quarter	winter	10	night	1.973	FT	102.441	106.3388
12/27/2017	19:20	12	27	2017	Wednesday	A													12.847	first quarter	winter	10	night	1.875	FT	102.2421	101.4996
12/27/2017	19:40	12	27	2017	Wednesday	A													12.799	first quarter	winter	10	night	1.799	FT	102.0288	100.0906
12/27/2017	20:00	12	27	2017	Wednesday	A	0	0	0	0	0	0	0	0	0	0	0	0	12.751	first quarter	winter	10	night	1.721	FT	102.0061	99.8404
12/27/2017	20:20	12	27	2017	Wednesday	A													12.799	first quarter	winter	10	night	1.653	FT	102.273	98.6256
12/27/2017	20:40	12	27	2017	Wednesday	A													12.799	first quarter	winter	10	night	1.606	FT	102.1715	105.5289
12/27/2017	21:00	12	27	2017	Wednesday	A	0	0	0	0	0	0	0	2	0	23	25	0	12.92	first quarter	winter	10	night	1.592	LT	101.9224	100.7564
12/27/2017	21:20	12	27	2017	Wednesday	A													12.92	first quarter	winter	10	night	1.606	RT	101.848	99.071
12/27/2017	21:40	12	27	2017	Wednesday	A													12.847	first quarter	winter	10	night	1.655	RT	101.9471	99.0273
12/27/2017	22:00	12	27	2017	Wednesday	A	0	0	0	0	0	0	0	0	0	0	0	0	12.751	first quarter	winter	10	night	1.74	RT	102.0399	101.452
12/27/2017	22:20	12	27	2017	Wednesday	A													12.896	first quarter	winter	10	night	1.83	RT	102.0448	100.6691
12/27/2017	22:40	12	27	2017	Wednesday	A													12.534	first quarter	winter	10	night	1.96	RT	102.7421	100.1854
12/27/2017	23:00	12	27	2017	Wednesday	A	0	0	0	0	0	0	0	0	0	0	0	0	12.751	first quarter	winter	10	night	2.102	RT	102.0207	100.7525
12/27/2017	23:20	12	27	2017	Wednesday	A													12.871	first quarter	winter	10	night	2.235	RT	102.1706	101.5177
12/27/2017	23:40	12	27	2017	Wednesday	A													12.968	first quarter	winter	10	night	2.386	RT	101.8932	101.3108
12/28/2017	0:00	12	28	2017	Thursday	A	0	0	0	0	0	0	0	0	0	0	0	0	12.944	first quarter	winter	9.98	night	2.532	RT	101.8949	101.1081
12/28/2017	0:20	12	28	2017	Thursday	A													12.92	first quarter	winter	9.98	night	2.668	RT	101.8695	101.4995
12/28/2017	0:40	12	28	2017	Thursday	A													12.92	first quarter	winter	9.98	night	2.795	RT	101.8572	101.5892
12/28/2017	1:00	12	28	2017	Thursday	A	0	0	0	0	0	0	0	0	0	0	0	0	12.896	first quarter	winter	9.98	night	2.919	RT	101.9618	101.7954
12/28/2017	1:20	12	28	2017	Thursday	A													12.871	first quarter	winter	9.98	night	3.022	RT	101.8381	100.6715
12/28/2017	1:40	12	28	2017	Thursday	A													12.847	first quarter	winter	9.98	night	3.104	RT	101.8629	100.025
12/28/2017	2:00	12	28	2017	Thursday	A	0	0	0	0	0	0	0	0	0	0	0	1	12.775	first quarter	winter	9.98	night	3.179	RT	101.883	100.5666
12/28/2017	2:20	12	28	2017	Thursday	A													12.751	first quarter	winter	9.98	night	3.226	RT	101.7881	100.3044
12/28/2017	2:40	12	28	2017	Thursday	A													12.727	first quarter	winter	9.98	night	3.269	RT	104.0187	102.0899
12/28/2017	3:00	12	28	2017	Thursday	A	0	0	0	0	0	0	0	3	0	0	3	1	12.751	first quarter	winter	9.98	night	3.298	RT	102.5044	99.5014
12/28/2017	3:20	12	28	2017	Thursday	A													12.678	first quarter	winter	9.98	night	3.298	RT	107.938	109.9063
12/28/2017	3:40	12	28	2017	Thursday	A													12.63	first quarter	winter	9.98	night	3.304	HT	119.6804	107.71
12/28/2017	4:00	12	28	2017	Thursday	A	0	0	0	0	0	0	0	0	0	0	0	0	12.654	first quarter	winter	9.98	night	3.261	FT	101.7886	98.8851
12/28/2017	4:20	12	28	2017	Thursday	A													12.582	first quarter	winter	9.98	night	3.21	FT	102.0275	106.745
12/28/2017	4:40	12	28	2017	Thursday	A													12.63	first quarter	winter	9.98	night	3.113	FT	102.0089	100.2703
12/28/2017	5:00	12	28	2017	Thursday	A	0	0	0	0	0	0	0	6	0	0	6	1	12.558	first quarter	winter	9.98	night	2.984	FT	125.426	108.6737
12/28/2017	5:20	12	28	2017	Thursday	A													12.485	first quarter	winter	9.98	night	2.927	FT	103.9225	100.8318
12/28/2017	5:40	12	28	2017	Thursday	A													12.34	first quarter	winter	9.98	night	2.805	FT	107.0256	104.9241
12/28/2017	6:00	12	28	2017	Thursday	A	0	0	0	0	0	0	0	0	0	0	0	1	12.389	first quarter	winter	9.98	night	2.67	FT	106.3012	102.6043
12/28/2017	6:20	12	28	2017	Thursday	A													12.292	first quarter	winter	9.98	night	2.477	FT	132.8878	111.7996
12/28/2017	6:40	12	28	2017	Thursday	A													12.171	first quarter	winter	9.98	night	2.417	FT	103.6509	105.9428
12/28/2017	7:00	12	28	2017	Thursday	A	0	0	0	0	0	0	0	8	0	0	8	1	12.268	first quarter	winter	9.98	day	2.263	FT	102.2015	102.9357
12/28/2017	7:20	12	28	2017	Thursday	A													12.243	first quarter	winter	9.98	day	2.135	FT	102.2913	101.7459
12/28/2017	7:40	12	28	2017	Thursday	A													12.171	first quarter	winter	9.98	day	1.995	FT	139.0455	124.6528
12/28/2017	8:00	12	28	2017	Thursday	A	0	0	0	0	0	0	0	0	0	0	0	1	12.292	first quarter	winter	9.98	day	1.961	FT	107.6621	101.3413
12/28/2017	8:20	12	28	2017	Thursday	A													12.389	first quarter	winter	9.98	day	1.907	FT	106.5464	104.3962
12/28/2017	8:40	12	28	2017	Thursday	A													12.558	first quarter	winter	9.98	day	1.841	FT	116.7627	105.3128
12/28/2017	9:00	12	28	2017	Thursday	A	0	0	0	0	0	0	0	0	3	0	3	1	12.558	first quarter	winter	9.98	day	1.814	FT	102.0408	101.4982
12/28/2017	9:20	12	28	2017	Thursday	A													12.461	first quarter	winter	9.98	day	1.804	LT	102.0242	101.7973
12/28/2017	9:40	12	28	2017	Thursday	A													12.461	first quarter	winter	9.98	day	1.807	RT	101.9427	101.4904
12/28/2017	10:00	12	28	2017	Thursday	A	0	0	0	0	0	0	0	3	0	0	3	1	12.485	first quarter	winter	9.98	day	1.853	RT	101.8995	101.7863
12/28/2017	10:20	12	28	2017	Thursday	A													12.485	first quarter	winter	9.98	day	1.898	RT	102.0631	102.0576
12/28/2017	10:40	12	28	2017	Thursday	A													12.461	first quarter	winter	9.98	day	1.958	RT	101.9047	100.7753
12/28/2017	11:00	12	28	2017	Thursday	A	0	0	0	0	0	0	0	11	0	0	11	1	12.316	first quarter	winter	9.98	day	2.036	RT	102.2145	101.2521
12/28/2017	11:20	12	28	2017	Thursday	A													12.534	first quarter	winter	9.98	day	2.15	RT	102.0227	103.1527
12/28/2017	11:40	12	28	2017	Thursday	A													12.316	first quarter	winter	9.98	day	2.271	RT	102.1243	101.2614
12/28/2017	12:00	12	28	2017	Thursday	A	0	0	0	0	0	0	0	0	0	0	0	1	12.437	first quarter	winter	9.98	day	2.39	RT	101.9059	103.4488
12/28/2017	12:20	12	28	2017	Thursday	A													12.509	first quarter	winter	9.98	day	2.522	RT	101.9364	100.3125
12/28/2017	12:40	12	28	2017	Thursday	A													12.534	first quarter	winter	9.98	day	2.628	RT	102.0446	103.147
12/28/2017	13:00	12	28	2017	Thursday	A	0	0	0	0	0	0	0	0	0	0	0	1	12.558	first quarter	winter	9.98	day	2.762	RT	101.9852	101.5866
12/28/2017	13:20	12	28	2017	Thursday	A													12.582	first quarter	winter	9.98	day	2.862	RT	102.0179	104.2781
12/28/2017	13:40	12	28	2017	Thursday	A													12.534	first quarter	winter	9.98	day	2.974	RT	101.9751	101.4039
12/28/2017	14:00	12	28	2017	Thursday	A	0	0	0	0	0	0	0	5	0	36	41	1	12.485	first quarter	winter	9.98	day	3.078	RT	101.9371	100.8954
12/28/2017	14:20	12	28	2017	Thursday	A													12.534	first quarter	winter	9.98	day	3.147	RT	102.4674	106.7944
12/28/2017	14:40	12	28	2017	Thursday	A													12.509	first quarter	winter	9.98	day	3.207	RT	101.9083	99.9794
12/28/2017	15:00	12	28	2017	Thursday	A	0	0	0	0	0	0	0	5	0	0	5	1	12.461	first quarter	winter	9.98	day	3.25	RT	104.1078	100.5238
12/28/2017	15:20	12	28	2017	Thursday	A													12.461	first quarter	winter	9.98	day	3.26	RT	101.8601	100.0443
12/28/2017	15:40	12	28	2017	Thursday	A													12.413	first quarter	winter	9.98	day	3.265	HT	101.9522	100.588
12/28/2017	16:00	12	28	2017	Thursday	A	0	0	0	0	0	0	0	0	0	0	0	1	12.461	first quarter	winter	9.98	day	3.248	FT	101.972	104.2133
12/28/2017	16:20	12	28	2017	Thursday	A													12.413	first quarter	winter	9.98	day	3.223	FT	101.96	100.0067
12/28/2017	16:40	12	28	2017	Thursday	A													12.413	first quarter	winter	9.98	day	3.179	FT	121.3679	101.7756
12/28/2017	17:00	12	28	2017	Thursday	A	0	0	0	0	0	0	0	0	0	0	0	1	12.34	first quarter	winter	9.98	night	3.122	FT	103.6838	100.8459
12/28/2017	17:20	12	28	2017	Thursday	A													12.34	first quarter	winter	9.98	night	3.046	FT	103.8137	101.4175
12/28/2017	17:40	12	28	2017	Thursday	A													12.292	first quarter	winter	9.98	night	2.951	FT	106.7648	102.7061
12/28/2017	18:00	12	28	2017	Thursday	A	0	0	0	0	0	0	0	0	0	0	0	1	12.292	first quarter	winter	9.98	night	2.835	FT	109.9174	102.6821
12/28/2017	18:20	12	28	2017	Thursday	A													12.219	first quarter	winter	9.98	night	2.724	FT	129.1704	117.561
12/28/2017	18:40	12	28	2017	Thursday	A													12.171	first quarter	winter	9.98	night	2.594	FT	102.5741	102.4653
12/28/2017	19:00	12	28	2017	Thursday	A	0	0	0	0	0	0	0	15	0	0	15	1	12.098	first quarter	winter	9.98	night	2.465	FT	106.0122	101.9401
12/28/2017	19:20	12	28	2017	Thursday	A													12.195	first quarter	winter	9.98	night	2.334	FT	108.2463	107.1321
12/28/2017	19:40	12	28	2017	Thursday	A													12.171	first quarter	winter	9.98	night	2.166	FT	104.7492	100.7483
12/28/2017	20:00	12	28	2017	Thursday	A	0	0	0	0	0	0	0	11	0	0	11	1	12.122	first quarter	winter	9.98	night	2.057	FT	111.6684	101.375
12/28/2017	20:20	12	28	2017	Thursday	A													12.098	first quarter	winter	9.98	night	1.922	FT	102.0819	101.9862
12/28/2017	20:40	12	28	2017	Thursday	A													12.219	first quarter	winter	9.98	night	1.856	FT	104.7142	99.7106
12/28/2017	21:00	12	28	2017	Thursday	A	0	0	0	0	0	0	0	22	1	0	23	1	11.929	first quarter	winter	9.98	night	1.802	FT	102.1346	101.4417
12/28/2017	21:20	12	28	2017	Thursday	A													11.807	first quarter	winter	9.98	night	1.707	FT	106.0584	103.0674
12/28/2017	21:40	12	28	2017	Thursday	A													11.977	first quarter	winter	9.98	night	1.694	FT	103.4996	100.313
12/28/2017	22:00	12	28	2017	Thursday	A	0	0	0	0	0	0	0	14	0	0	14	1	12.001	first quarter	winter	9.98	night	1.666	LT	102.5225	101.7931
12/28/2017	22:20	12	28	2017	Thursday	A													12.001	first quarter	winter	9.98	night	1.677	RT	102.018	98.2255
12/28/2017	22:40	12	28	2017	Thursday	A													12.098	first quarter	winter	9.98	night	1.723	RT	102.0059	98.5566
12/28/2017	23:00	12	28	2017	Thursday	A	0	0	0	0	0	0	0	3	0	0	3	1	11.734	first quarter	winter	9.98	night	1.795	RT	102.56	98.2049
12/28/2017	23:20	12	28	2017	Thursday	A													11.807	first quarter	winter	9.98	night	1.905	RT	102.1725	99.5589
12/28/2017	23:40	12	28	2017	Thursday	A													12.05	first quarter	winter	9.98	night	2.016	RT	110.6203	100.0293
12/29/2017	0:00	12	29	2017	Friday	A	0	0	0	0	0	0	0	0	0	0	0	1	11.929	first quarter	winter	10	night	2.175	RT	102.2467	100.1036
12/29/2017	0:20	12	29	2017	Friday	A													12.122	first quarter	winter	10	night	2.317	RT	102.1458	101.2207
12/29/2017	0:40	12	29	2017	Friday	A													12.219	first quarter	winter	10	night	2.478	RT	102.0565	101.0737
12/29/2017	1:00	12	29	2017	Friday	A	0	0	0	0	0	0	0	0	0	0	0	1	12.219	first quarter	winter	10	night	2.638	RT	102.0716	100.8269
12/29/2017	1:20	12	29	2017	Friday	A													12.243	first quarter	winter	10	night	2.807	RT	102.0355	100.993
12/29/2017	1:40	12	29	2017	Friday	A													12.243	first quarter	winter	10	night	2.953	RT	102.2225	101.2491
12/29/2017	2:00	12	29	2017	Friday	A	0	0	0	0	0	0	0	0	0	0	0	1	12.219	first quarter	winter	10	night	3.042	RT	102.0836	101.2603
12/29/2017	2:20	12	29	2017	Friday	A													12.171	first quarter	winter	10	night	3.12	RT	102.0067	101.455
12/29/2017	2:40	12	29	2017	Friday	A													12.05	first quarter	winter	10	night	3.205	RT	102.1467	101.9362
12/29/2017	3:00	12	29	2017	Friday	A	0	0	0	0	0	0	0	1	0	0	1	1	11.953	first quarter	winter	10	night	3.281	RT	102.0779	100.6419
12/29/2017	3:20	12	29	2017	Friday	A													11.88	first quarter	winter	10	night	3.321	RT	102.614	101.4393
12/29/2017	3:40	12	29	2017	Friday	A													11.88	first quarter	winter	10	night	3.365	RT	102.1482	100.0231
12/29/2017	4:00	12	29	2017	Friday	A	0	0	0	0	0	0	0	4	0	0	4	1	11.929	first quarter	winter	10	night	3.377	RT	102.0817	99.0939
12/29/2017	4:20	12	29	2017	Friday	A													11.856	first quarter	winter	10	night	3.371	RT	102.0207	98.5224
12/29/2017	4:40	12	29	2017	Friday	A													11.832	first quarter	winter	10	night	3.382	HT	101.9943	97.3924
12/29/2017	5:00	12	29	2017	Friday	A	0	0	0	0	0	0	0	0	0	0	0	1	11.759	first quarter	winter	10	night	3.331	FT	102.1394	97.2562
12/29/2017	5:20	12	29	2017	Friday	A													11.734	first quarter	winter	10	night	3.257	FT	102.1139	97.0226
12/29/2017	5:40	12	29	2017	Friday	A													11.54	first quarter	winter	10	night	3.168	FT	102.3895	98.2049
12/29/2017	6:00	12	29	2017	Friday	A	0	0	0	0	0	0	0	0	0	0	0	1	11.662	first quarter	winter	10	night	3.025	FT	103.0856	98.5154
12/29/2017	6:20	12	29	2017	Friday	A													11.54	first quarter	winter	10	night	2.917	FT	103.6575	99.953
12/29/2017	6:40	12	29	2017	Friday	A													11.589	first quarter	winter	10	night	2.805	FT	103.2287	100.4938
12/29/2017	7:00	12	29	2017	Friday	A	0	0	0	0	0	0	0	0	0	1	1	1	11.467	first quarter	winter	10	day	2.646	FT	112.6444	100.3804
12/29/2017	7:20	12	29	2017	Friday	A													11.321	first quarter	winter	10	day	2.532	FT	114.8095	103.9773
12/29/2017	7:40	12	29	2017	Friday	A													11.273	first quarter	winter	10	day	2.394	FT	113.9261	102.3913
12/29/2017	8:00	12	29	2017	Friday	A	0	0	0	0	0	0	0	2	0	0	2	1	11.419	first quarter	winter	10	day	2.243	FT	118.3969	110.0725
12/29/2017	8:20	12	29	2017	Friday	A													11.248	first quarter	winter	10	day	2.114	FT	101.9874	100.7195
12/29/2017	8:40	12	29	2017	Friday	A													11.297	first quarter	winter	10	day	1.943	FT	126.1945	103.2621
12/29/2017	9:00	12	29	2017	Friday	A	0	0	0	0	0	0	0	4	0	0	4	1	11.224	first quarter	winter	10	day	1.826	FT	103.7096	103.5621
12/29/2017	9:20	12	29	2017	Friday	A													10.932	first quarter	winter	10	day	1.745	FT	102.7522	100.9178
12/29/2017	9:40	12	29	2017	Friday	A													10.736	first quarter	winter	10	day	1.695	FT	121.9196	114.6055
12/29/2017	10:00	12	29	2017	Friday	A	0	0	0	0	0	0	0	0	0	0	0	1	11.102	first quarter	winter	10	day	1.639	LT	120.1163	113.6155
12/29/2017	10:20	12	29	2017	Friday	A													11.321	first quarter	winter	10	day	1.674	LT	105.5582	102.725
12/29/2017	10:40	12	29	2017	Friday	A													11.492	first quarter	winter	10	day	1.672	LT	127.0484	115.7937
12/29/2017	11:00	12	29	2017	Friday	A	0	0	0	0	0	0	0	6	0	1	7	1	11.54	first quarter	winter	10	day	1.703	RT	126.8341	114.6685
12/29/2017	11:20	12	29	2017	Friday	A													11.37	first quarter	winter	10	day	1.771	RT	124.4257	106.8336
12/29/2017	11:40	12	29	2017	Friday	A													11.321	first quarter	winter	10	day	1.87	RT	102.1108	99.6087
12/29/2017	12:00	12	29	2017	Friday	A	0	0	0	0	0	0	0	3	0	0	3	1	11.394	first quarter	winter	10	day	1.976	RT	103.3778	103.675
12/29/2017	12:20	12	29	2017	Friday	A													11.734	first quarter	winter	10	day	2.098	RT	107.078	110.0018
12/29/2017	12:40	12	29	2017	Friday	A													11.759	first quarter	winter	10	day	2.256	RT	102.2022	101.3435
12/29/2017	13:00	12	29	2017	Friday	A	0	0	0	0	0	0	0	0	0	0	0	1	11.759	first quarter	winter	10	day	2.426	RT	102.2249	99.392
12/29/2017	13:20	12	29	2017	Friday	A													11.807	first quarter	winter	10	day	2.54	RT	102.1073	100.0687
12/29/2017	13:40	12	29	2017	Friday	A													11.807	first quarter	winter	10	day	2.681	RT	106.7975	107.2427
12/29/2017	14:00	12	29	2017	Friday	A	0	0	0	0	0	0	0	0	0	0	0	1	11.783	first quarter	winter	10	day	2.793	RT	102.5617	102.4357
12/29/2017	14:20	12	29	2017	Friday	A													11.783	first quarter	winter	10	day	2.907	RT	102.6948	100.3532
12/29/2017	14:40	12	29	2017	Friday	A													11.734	first quarter	winter	10	day	3.017	RT	102.0353	99.5121
12/29/2017	15:00	12	29	2017	Friday	A	0	0	0	0	0	0	0	0	0	0	0	1	11.686	first quarter	winter	10	day	3.109	RT	102.1001	99.0385
12/29/2017	15:20	12	29	2017	Friday	A													11.71	first quarter	winter	10	day	3.177	RT	110.9885	99.9866
12/29/2017	15:40	12	29	2017	Friday	A													11.686	first quarter	winter	10	day	3.232	RT	102.9252	107.308
12/29/2017	16:00	12	29	2017	Friday	A	0	0	0	0	0	0	0	0	0	0	0	1	11.662	first quarter	winter	10	day	3.285	RT	107.778	105.9052
12/29/2017	16:20	12	29	2017	Friday	A													11.613	first quarter	winter	10	day	3.327	HT	103.6841	99.3651
12/29/2017	16:40	12	29	2017	Friday	A													11.589	first quarter	winter	10	day	3.312	FT	102.4472	99.2713
12/29/2017	17:00	12	29	2017	Friday	A	0	0	0	0	0	0	0	0	0	0	0	1	11.516	first quarter	winter	10	night	3.281	FT	101.8518	96.3239
12/29/2017	17:20	12	29	2017	Friday	A													11.492	first quarter	winter	10	night	3.243	FT	102.0935	97.063
12/29/2017	17:40	12	29	2017	Friday	A													11.516	first quarter	winter	10	night	3.193	FT	102.1148	98.2789
12/29/2017	18:00	12	29	2017	Friday	A	0	0	0	0	0	0	0	5	0	0	5	1	11.662	first quarter	winter	10	night	3.119	FT	101.8667	99.5784
12/29/2017	18:20	12	29	2017	Friday	A													11.662	first quarter	winter	10	night	3.016	FT	101.9334	100.4706
12/29/2017	18:40	12	29	2017	Friday	A													11.662	first quarter	winter	10	night	2.901	FT	101.9573	103.6242
12/29/2017	19:00	12	29	2017	Friday	A	0	0	0	0	0	0	0	16	0	0	16	1	11.662	first quarter	winter	10	night	2.764	FT	101.9809	100.2707
12/29/2017	19:20	12	29	2017	Friday	A													11.637	first quarter	winter	10	night	2.6	FT	102.0566	99.7628
12/29/2017	19:40	12	29	2017	Friday	A													11.589	first quarter	winter	10	night	2.428	FT	101.8901	99.988
12/29/2017	20:00	12	29	2017	Friday	A	0	0	0	0	0	0	0	0	0	0	0	1	11.516	first quarter	winter	10	night	2.286	FT	111.7155	101.5649
12/29/2017	20:20	12	29	2017	Friday	A													11.492	first quarter	winter	10	night	2.127	FT	103.9153	100.6109
12/29/2017	20:40	12	29	2017	Friday	A													11.273	first quarter	winter	10	night	1.993	FT	101.9248	100.0864
12/29/2017	21:00	12	29	2017	Friday	A	0	0	0	0	0	0	0	14	0	0	14	1	11.2	first quarter	winter	10	night	1.862	FT	103.36	100.276
12/29/2017	21:20	12	29	2017	Friday	A													11.248	first quarter	winter	10	night	1.748	FT	101.8879	102.0873
12/29/2017	21:40	12	29	2017	Friday	A													11.151	first quarter	winter	10	night	1.639	FT	101.9682	98.154
12/29/2017	22:00	12	29	2017	Friday	A	0	0	0	0	0	0	0	0	0	0	0	1	11.053	first quarter	winter	10	night	1.524	FT	101.8567	97.8348
12/29/2017	22:20	12	29	2017	Friday	A													11.127	first quarter	winter	10	night	1.481	FT	101.9162	97.4803
12/29/2017	22:40	12	29	2017	Friday	A													11.151	first quarter	winter	10	night	1.455	LT	102.2028	97.8727
12/29/2017	23:00	12	29	2017	Friday	A	0	0	0	0	0	0	0	0	0	0	0	1	11.248	first quarter	winter	10	night	1.467	RT	102.2081	97.3192
12/29/2017	23:20	12	29	2017	Friday	A													11.151	first quarter	winter	10	night	1.502	RT	102.5943	107.0367
12/29/2017	23:40	12	29	2017	Friday	A													11.029	first quarter	winter	10	night	1.563	RT	113.5778	102.743
12/30/2017	0:00	12	30	2017	Saturday	A	0	0	0	0	0	0	0	0	0	0	0	1	11.102	first quarter	winter	10.02	night	1.65	RT	133.4276	126.0609
12/30/2017	0:20	12	30	2017	Saturday	A													11.297	first quarter	winter	10.02	night	1.774	RT	101.9329	99.3679
12/30/2017	0:40	12	30	2017	Saturday	A													11.346	first quarter	winter	10.02	night	1.943	RT	103.9518	107.5972
12/30/2017	1:00	12	30	2017	Saturday	A	0	0	0	0	0	0	0	14	0	0	14	0	11.492	first quarter	winter	10.02	night	2.126	RT	101.9043	101.0171
12/30/2017	1:20	12	30	2017	Saturday	A													11.589	first quarter	winter	10.02	night	2.298	RT	131.4432	123.8435
12/30/2017	1:40	12	30	2017	Saturday	A													11.613	first quarter	winter	10.02	night	2.494	RT	105.1605	103.3798
12/30/2017	2:00	12	30	2017	Saturday	A	0	0	0	0	0	0	0	0	0	2	2	1	11.589	first quarter	winter	10.02	night	2.671	RT	103.5143	105.9932
12/30/2017	2:20	12	30	2017	Saturday	A													11.516	first quarter	winter	10.02	night	2.843	RT	101.8694	100.9097
12/30/2017	2:40	12	30	2017	Saturday	A													11.443	first quarter	winter	10.02	night	2.968	RT	101.9997	101.4393
12/30/2017	3:00	12	30	2017	Saturday	A	0	0	0	0	0	0	0	28	6	14	48	1	11.394	first quarter	winter	10.02	night	3.1	RT	101.8103	100.9441
12/30/2017	3:20	12	30	2017	Saturday	A													11.37	first quarter	winter	10.02	night	3.212	RT	101.998	100.7934
12/30/2017	3:40	12	30	2017	Saturday	A													11.321	first quarter	winter	10.02	night	3.336	RT	104.935	101.1766
12/30/2017	4:00	12	30	2017	Saturday	A	0	0	0	0	0	0	0	0	0	0	0	1	11.175	first quarter	winter	10.02	night	3.414	RT	103.8707	103.7226
12/30/2017	4:20	12	30	2017	Saturday	A													11.151	first quarter	winter	10.02	night	3.398	RT	127.99	106.8582
12/30/2017	4:40	12	30	2017	Saturday	A													11.078	first quarter	winter	10.02	night	3.503	RT	102.0211	99.6132
12/30/2017	5:00	12	30	2017	Saturday	A	0	0	0	0	0	0	0	0	0	0	0	1	11.029	first quarter	winter	10.02	night	3.522	RT	127.3206	118.9002
12/30/2017	5:20	12	30	2017	Saturday	A													11.053	first quarter	winter	10.02	night	3.535	HT	101.9349	98.2558
12/30/2017	5:40	12	30	2017	Saturday	A													11.005	first quarter	winter	10.02	night	3.515	FT	104.1617	99.1184
12/30/2017	6:00	12	30	2017	Saturday	A	0	0	0	0	0	0	0	10	0	0	10	1	11.029	first quarter	winter	10.02	night	3.444	FT	107.9153	102.683
12/30/2017	6:20	12	30	2017	Saturday	A													10.98	first quarter	winter	10.02	night	3.34	FT	109.5842	112.0774
12/30/2017	6:40	12	30	2017	Saturday	A													10.956	first quarter	winter	10.02	night	3.256	FT	101.9983	104.002
12/30/2017	7:00	12	30	2017	Saturday	A	0	0	0	0	0	0	0	9	0	0	9	1	11.102	first quarter	winter	10.02	day	3.126	FT	101.9566	102.2399
12/30/2017	7:20	12	30	2017	Saturday	A													11.005	first quarter	winter	10.02	day	3.004	FT	111.6528	99.1979
12/30/2017	7:40	12	30	2017	Saturday	A													10.834	first quarter	winter	10.02	day	2.857	FT	101.8466	99.012
12/30/2017	8:00	12	30	2017	Saturday	A	0	0	0	0	0	0	0	36	2	0	38	0	10.736	first quarter	winter	10.02	day	2.705	FT	102.1025	99.2533
12/30/2017	8:20	12	30	2017	Saturday	A													10.81	first quarter	winter	10.02	day	2.547	FT	102.1348	99.7725
12/30/2017	8:40	12	30	2017	Saturday	A													10.761	first quarter	winter	10.02	day	2.404	FT	106.511	100.0426
12/30/2017	9:00	12	30	2017	Saturday	A	0	0	0	0	0	0	0	5	0	0	5	1	10.565	first quarter	winter	10.02	day	2.262	FT	105.1575	101.3213
12/30/2017	9:20	12	30	2017	Saturday	A													10.614	first quarter	winter	10.02	day	2.124	FT	107.7356	114.9154
12/30/2017	9:40	12	30	2017	Saturday	A													10.369	first quarter	winter	10.02	day	1.987	FT	102.1372	99.3847
12/30/2017	10:00	12	30	2017	Saturday	A	0	0	0	0	0	0	0	5	0	0	5	1	10.492	first quarter	winter	10.02	day	1.872	FT	102.0542	99.9396
12/30/2017	10:20	12	30	2017	Saturday	A													10.467	first quarter	winter	10.02	day	1.776	FT	105.0119	103.0282
12/30/2017	10:40	12	30	2017	Saturday	A													10.541	first quarter	winter	10.02	day	1.718	FT	102.0437	99.368
12/30/2017	11:00	12	30	2017	Saturday	A	0	0	0	0	0	0	0	0	0	0	0	0	10.736	first quarter	winter	10.02	day	1.674	FT	101.9396	99.9806
12/30/2017	11:20	12	30	2017	Saturday	A													10.858	first quarter	winter	10.02	day	1.641	LT	101.9955	99.5557
12/30/2017	11:40	12	30	2017	Saturday	A													11.005	first quarter	winter	10.02	day	1.652	RT	104.6634	102.838
12/30/2017	12:00	12	30	2017	Saturday	A	0	0	0	0	0	0	0	3	0	0	3	1	11.053	first quarter	winter	10.02	day	1.695	RT	102.2176	99.4851
12/30/2017	12:20	12	30	2017	Saturday	A													11.029	first quarter	winter	10.02	day	1.751	RT	102.4703	100.1838
12/30/2017	12:40	12	30	2017	Saturday	A													11.053	first quarter	winter	10.02	day	1.85	RT	101.9928	101.3623
12/30/2017	13:00	12	30	2017	Saturday	A	0	0	0	0	0	0	0	0	0	3	3	1	11.151	first quarter	winter	10.02	day	1.987	RT	109.9798	101.6576
12/30/2017	13:20	12	30	2017	Saturday	A													11.394	first quarter	winter	10.02	day	2.15	RT	101.9748	98.9794
12/30/2017	13:40	12	30	2017	Saturday	A													11.54	first quarter	winter	10.02	day	2.294	RT	109.5271	112.141
12/30/2017	14:00	12	30	2017	Saturday	A	0	0	0	0	0	0	0	7	0	0	7	0	11.492	first quarter	winter	10.02	day	2.44	RT	101.9529	99.0746
12/30/2017	14:20	12	30	2017	Saturday	A													11.394	first quarter	winter	10.02	day	2.582	RT	102.7571	100.1841
12/30/2017	14:40	12	30	2017	Saturday	A													11.467	first quarter	winter	10.02	day	2.703	RT	107.959	107.9285
12/30/2017	15:00	12	30	2017	Saturday	A	0	0	0	0	0	0	0	2	0	0	2	1	11.467	first quarter	winter	10.02	day	2.862	RT	114.2878	99.5292
12/30/2017	15:20	12	30	2017	Saturday	A													11.297	first quarter	winter	10.02	day	2.95	RT	103.0305	102.3341
12/30/2017	15:40	12	30	2017	Saturday	A													11.273	first quarter	winter	10.02	day	3.055	RT	106.0005	105.261
12/30/2017	16:00	12	30	2017	Saturday	A	0	0	0	0	0	0	0	0	0	0	0	1	11.224	first quarter	winter	10.02	day	3.13	RT	117.0746	116.6642
12/30/2017	16:20	12	30	2017	Saturday	A													11.2	first quarter	winter	10.02	day	3.2	RT	102.7546	97.9097
12/30/2017	16:40	12	30	2017	Saturday	A													11.2	first quarter	winter	10.02	day	3.239	RT	114.5664	116.0292
12/30/2017	17:00	12	30	2017	Saturday	A	0	0	0	0	0	0	0	19	12	7	38	1	11.175	first quarter	winter	10.02	night	3.26	RT	102.3903	106.815
12/30/2017	17:20	12	30	2017	Saturday	A													11.224	first quarter	winter	10.02	night	3.285	HT	106.3431	106.994
12/30/2017	17:40	12	30	2017	Saturday	A													11.248	first quarter	winter	10.02	night	3.274	FT	115.7869	109.1101
12/30/2017	18:00	12	30	2017	Saturday	A	0	0	0	0	0	0	0	16	0	0	16	1	11.2	first quarter	winter	10.02	night	3.243	FT	136.1409	122.9783
12/30/2017	18:20	12	30	2017	Saturday	A													11.2	first quarter	winter	10.02	night	3.219	FT	107.3696	100.1679
12/30/2017	18:40	12	30	2017	Saturday	A													11.273	first quarter	winter	10.02	night	3.167	FT	108.3093	103.6693
12/30/2017	19:00	12	30	2017	Saturday	A	0	0	0	0	0	0	0	21	0	0	21	1	11.321	first quarter	winter	10.02	night	3.093	FT	122.3777	113.9673
12/30/2017	19:20	12	30	2017	Saturday	A													11.346	first quarter	winter	10.02	night	2.963	FT	102.0308	100.0604
12/30/2017	19:40	12	30	2017	Saturday	A													11.273	first quarter	winter	10.02	night	2.827	FT	102.0265	100.5294
12/30/2017	20:00	12	30	2017	Saturday	A	0	0	0	0	0	0	0	8	0	0	8	1	11.321	first quarter	winter	10.02	night	2.673	FT	102.1394	100.515
12/30/2017	20:20	12	30	2017	Saturday	A													11.37	first quarter	winter	10.02	night	2.523	FT	102.0073	100.0178
12/30/2017	20:40	12	30	2017	Saturday	A													11.37	first quarter	winter	10.02	night	2.373	FT	102.9696	107.0493
12/30/2017	21:00	12	30	2017	Saturday	A	0	0	0	0	0	0	0	0	0	0	0	1	11.321	first quarter	winter	10.02	night	2.184	FT	102.0846	101.1014
12/30/2017	21:20	12	30	2017	Saturday	A													11.224	first quarter	winter	10.02	night	2.012	FT	102.1225	101.5069
12/30/2017	21:40	12	30	2017	Saturday	A													11.102	first quarter	winter	10.02	night	1.873	FT	102.3155	102.1191
12/30/2017	22:00	12	30	2017	Saturday	A	0	0	0	0	0	0	0	35	0	1	36	1	11.029	first quarter	winter	10.02	night	1.72	FT	101.8746	100.7082
12/30/2017	22:20	12	30	2017	Saturday	A													11.029	first quarter	winter	10.02	night	1.592	FT	101.8693	100.5317
12/30/2017	22:40	12	30	2017	Saturday	A													11.029	first quarter	winter	10.02	night	1.457	FT	103.8159	99.4974
12/30/2017	23:00	12	30	2017	Saturday	A	0	0	0	0	0	0	1	30	40	6	76	1	11.029	first quarter	winter	10.02	night	1.346	FT	101.8904	102.1923
12/30/2017	23:20	12	30	2017	Saturday	A													10.956	first quarter	winter	10.02	night	1.29	FT	102.8635	107.5198
12/30/2017	23:40	12	30	2017	Saturday	A													10.858	first quarter	winter	10.02	night	1.247	LT	101.9795	97.5427
12/31/2017	0:00	12	31	2017	Sunday	A	0	0	0	0	0	0	2	9	0	2	11	1	10.834	first quarter	winter	10.02	night	1.277	RT	102.0537	96.5163
12/31/2017	0:20	12	31	2017	Sunday	A													10.81	first quarter	winter	10.02	night	1.34	RT	102.3788	97.7047
12/31/2017	0:40	12	31	2017	Sunday	A													10.81	first quarter	winter	10.02	night	1.465	RT	102.0398	97.9627
12/31/2017	1:00	12	31	2017	Sunday	A	0	0	0	0	0	0	0	7	16	0	23	1	10.883	first quarter	winter	10.02	night	1.627	RT	101.8619	98.3261
12/31/2017	1:20	12	31	2017	Sunday	A													11.224	first quarter	winter	10.02	night	1.797	RT	101.9903	98.1403
12/31/2017	1:40	12	31	2017	Sunday	A													11.248	first quarter	winter	10.02	night	1.984	RT	101.9745	99.1429
12/31/2017	2:00	12	31	2017	Sunday	A	0	0	0	0	0	0	0	0	0	0	0	1	11.297	first quarter	winter	10.02	night	2.193	RT	102.0163	99.2868
12/31/2017	2:20	12	31	2017	Sunday	A													11.321	first quarter	winter	10.02	night	2.416	RT	102.1119	106.8853
12/31/2017	2:40	12	31	2017	Sunday	A													11.321	first quarter	winter	10.02	night	2.606	RT	101.944	100.344
12/31/2017	3:00	12	31	2017	Sunday	A	0	0	0	0	0	0	0	0	0	0	0	1	11.224	first quarter	winter	10.02	night	2.784	RT	101.922	102.065
12/31/2017	3:20	12	31	2017	Sunday	A													11.2	first quarter	winter	10.02	night	2.962	RT	101.9093	100.1078
12/31/2017	3:40	12	31	2017	Sunday	A													11.175	first quarter	winter	10.02	night	3.115	RT	102.0636	100.1965
12/31/2017	4:00	12	31	2017	Sunday	A	0	0	0	0	0	0	0	0	0	0	0	1	11.127	first quarter	winter	10.02	night	3.233	RT	102.2558	100.2312
12/31/2017	4:20	12	31	2017	Sunday	A													11.102	first quarter	winter	10.02	night	3.339	RT	101.9052	100.1054
12/31/2017	4:40	12	31	2017	Sunday	A													11.053	first quarter	winter	10.02	night	3.436	RT	117.129	105.1286
12/31/2017	5:00	12	31	2017	Sunday	A	0	0	0	0	0	0	0	19	0	0	19	1	10.956	first quarter	winter	10.02	night	3.536	RT	102.4767	101.772
12/31/2017	5:20	12	31	2017	Sunday	A													10.956	first quarter	winter	10.02	night	3.609	RT	106.1247	105.1735
12/31/2017	5:40	12	31	2017	Sunday	A													10.907	first quarter	winter	10.02	night	3.633	RT	134.9044	116.5479
12/31/2017	6:00	12	31	2017	Sunday	A	0	0	0	0	0	0	0	29	3	0	32	1	10.883	first quarter	winter	10.02	night	3.695	HT	102.0746	100.3938
12/31/2017	6:20	12	31	2017	Sunday	A													10.81	first quarter	winter	10.02	night	3.674	FT	102.0711	98.6874
12/31/2017	6:40	12	31	2017	Sunday	A													10.785	first quarter	winter	10.02	night	3.64	FT	103.9793	101.6433
12/31/2017	7:00	12	31	2017	Sunday	A	0	0	0	0	0	0	0	19	0	0	19	1	10.712	first quarter	winter	10.02	day	3.586	FT	103.6382	98.9601
12/31/2017	7:20	12	31	2017	Sunday	A													10.81	first quarter	winter	10.02	day	3.502	FT	117.902	104.2554
12/31/2017	7:40	12	31	2017	Sunday	A													10.761	first quarter	winter	10.02	day	3.396	FT	102.2586	111.7485
12/31/2017	8:00	12	31	2017	Sunday	A	0	0	0	0	0	0	0	5	0	0	5	0	10.81	first quarter	winter	10.02	day	3.284	FT	102.601	97.0822
12/31/2017	8:20	12	31	2017	Sunday	A													10.761	first quarter	winter	10.02	day	3.141	FT	102.7054	97.812
12/31/2017	8:40	12	31	2017	Sunday	A													10.712	first quarter	winter	10.02	day	2.993	FT	102.2353	103.9734
12/31/2017	9:00	12	31	2017	Sunday	A	0	0	0	0	0	0	0	4	0	0	4	0	10.614	first quarter	winter	10.02	day	2.845	FT	102.7304	99.977
12/31/2017	9:20	12	31	2017	Sunday	A													10.663	first quarter	winter	10.02	day	2.675	FT	102.3935	102.5068
12/31/2017	9:40	12	31	2017	Sunday	A													10.663	first quarter	winter	10.02	day	2.52	FT	102.4807	98.5247
12/31/2017	10:00	12	31	2017	Sunday	A	0	0	0	0	0	0	0	8	0	0	8	1	10.59	first quarter	winter	10.02	day	2.363	FT	101.9639	99.0028
12/31/2017	10:20	12	31	2017	Sunday	A													10.467	first quarter	winter	10.02	day	2.221	FT	102.1024	100.2427
12/31/2017	10:40	12	31	2017	Sunday	A													10.663	first quarter	winter	10.02	day	2.087	FT	109.6341	100.6116
12/31/2017	11:00	12	31	2017	Sunday	A	0	0	0	0	0	0	0	0	0	0	0	1	10.638	first quarter	winter	10.02	day	1.972	FT	102.6948	101.5857
12/31/2017	11:20	12	31	2017	Sunday	A													10.663	first quarter	winter	10.02	day	1.873	FT	102.1715	99.2342
12/31/2017	11:40	12	31	2017	Sunday	A													10.687	first quarter	winter	10.02	day	1.8	FT	102.0825	104.4981
12/31/2017	12:00	12	31	2017	Sunday	A	0	0	0	0	0	0	0	3	0	0	3	1	10.638	first quarter	winter	10.02	day	1.728	FT	101.9049	99.6453
12/31/2017	12:20	12	31	2017	Sunday	A													10.712	first quarter	winter	10.02	day	1.696	FT	102.1236	98.9011
12/31/2017	12:40	12	31	2017	Sunday	A													10.516	first quarter	winter	10.02	day	1.674	LT	102.1301	99.6284
12/31/2017	13:00	12	31	2017	Sunday	A	0	0	0	0	0	0	0	0	0	0	0	1	10.834	first quarter	winter	10.02	day	1.691	RT	102.0284	99.1552
12/31/2017	13:20	12	31	2017	Sunday	A													10.858	first quarter	winter	10.02	day	1.754	RT	102.1021	101.6975
12/31/2017	13:40	12	31	2017	Sunday	A													10.858	first quarter	winter	10.02	day	1.843	RT	102.4647	100.4597
12/31/2017	14:00	12	31	2017	Sunday	A	0	0	0	0	0	0	0	9	0	0	9	1	10.858	first quarter	winter	10.02	day	1.947	RT	102.4087	101.7023
12/31/2017	14:20	12	31	2017	Sunday	A													10.932	first quarter	winter	10.02	day	2.077	RT	101.975	98.5121
12/31/2017	14:40	12	31	2017	Sunday	A													11.029	first quarter	winter	10.02	day	2.223	RT	102.108	102.8905
12/31/2017	15:00	12	31	2017	Sunday	A	0	0	0	0	0	0	0	4	0	0	4	1	11.029	first quarter	winter	10.02	day	2.358	RT	102.0751	98.0885
12/31/2017	15:20	12	31	2017	Sunday	A													11.078	first quarter	winter	10.02	day	2.519	RT	102.0537	99.766
12/31/2017	15:40	12	31	2017	Sunday	A													11.053	first quarter	winter	10.02	day	2.695	RT	116.5525	113.7524
12/31/2017	16:00	12	31	2017	Sunday	A	0	0	0	0	0	0	0	0	0	0	0	1	11.005	first quarter	winter	10.02	day	2.871	RT	102.7873	103.3688
12/31/2017	16:20	12	31	2017	Sunday	A													11.005	first quarter	winter	10.02	day	3.054	RT	123.3262	114.068
12/31/2017	16:40	12	31	2017	Sunday	A													10.956	first quarter	winter	10.02	day	3.168	RT	101.9187	100.2732
12/31/2017	17:00	12	31	2017	Sunday	A	0	0	0	0	0	0	0	1	3	0	4	1	10.932	first quarter	winter	10.02	night	3.267	RT	102.0271	101.4054
12/31/2017	17:20	12	31	2017	Sunday	A													10.883	first quarter	winter	10.02	night	3.361	RT	101.8711	101.1384
12/31/2017	17:40	12	31	2017	Sunday	A													10.858	first quarter	winter	10.02	night	3.467	RT	102.7021	101.7567
12/31/2017	18:00	12	31	2017	Sunday	A	0	0	0	0	0	0	0	0	0	0	0	1	10.858	first quarter	winter	10.02	night	3.52	RT	103.7213	101.8889
12/31/2017	18:20	12	31	2017	Sunday	A													10.834	first quarter	winter	10.02	night	3.552	RT	119.8505	114.2365
12/31/2017	18:40	12	31	2017	Sunday	A													10.712	first quarter	winter	10.02	night	3.555	HT	105.3387	98.9488
12/31/2017	19:00	12	31	2017	Sunday	A	0	0	0	0	0	0	0	1	0	0	1	1	10.663	first quarter	winter	10.02	night	3.533	FT	101.8204	99.0132
12/31/2017	19:20	12	31	2017	Sunday	A													10.663	first quarter	winter	10.02	night	3.461	FT	101.8434	97.8786
12/31/2017	19:40	12	31	2017	Sunday	A													10.663	first quarter	winter	10.02	night	3.407	FT	101.866	96.8704
12/31/2017	20:00	12	31	2017	Sunday	A	0	0	0	0	0	0	0	2	0	0	2	0	10.834	first quarter	winter	10.02	night	3.323	FT	101.9906	98.3513
12/31/2017	20:20	12	31	2017	Sunday	A													10.81	first quarter	winter	10.02	night	3.208	FT	102.2056	98.5479
12/31/2017	20:40	12	31	2017	Sunday	A													10.81	first quarter	winter	10.02	night	3.075	FT	102.1396	98.7047
12/31/2017	21:00	12	31	2017	Sunday	A	0	0	0	0	0	0	0	7	0	0	7	0	10.761	first quarter	winter	10.02	night	2.907	FT	102.0028	99.1002
12/31/2017	21:20	12	31	2017	Sunday	A													10.687	first quarter	winter	10.02	night	2.707	FT	102.9849	98.515
12/31/2017	21:40	12	31	2017	Sunday	A													10.614	first quarter	winter	10.02	night	2.543	FT	102.2747	98.1884
12/31/2017	22:00	12	31	2017	Sunday	A	0	0	0	0	0	0	0	5	0	0	5	0	10.541	first quarter	winter	10.02	night	2.379	FT	102.1825	98.6775
12/31/2017	22:20	12	31	2017	Sunday	A													10.443	first quarter	winter	10.02	night	2.211	FT	101.9939	98.3981
12/31/2017	22:40	12	31	2017	Sunday	A													10.418	first quarter	winter	10.02	night	2.026	FT	102.9017	100.413
12/31/2017	23:00	12	31	2017	Sunday	A	0	0	0	0	0	0	0	3	0	0	3	0	10.222	first quarter	winter	10.02	night	1.883	FT	102.4486	98.3184
12/31/2017	23:20	12	31	2017	Sunday	A													10.1	first quarter	winter	10.02	night	1.753	FT	102.6937	98.2763
12/31/2017	23:40	12	31	2017	Sunday	A													10.026	first quarter	winter	10.02	night	1.643	FT	102.4264	96.6091
1/1/2018	0:00	1	1	2018	Monday	A	0	0	0	0	0	0	0	0	0	0	0	0	10.124	full moon	winter	10.02	night	1.525	FT	105.0343	97.7555
1/1/2018	0:20	1	1	2018	Monday	A													10.026	full moon	winter	10.02	night	1.462	FT	102.3693	96.2639
1/1/2018	0:40	1	1	2018	Monday	A													10.124	full moon	winter	10.02	night	1.418	FT	102.2013	99.4098
1/1/2018	1:00	1	1	2018	Monday	A	0	0	0	0	0	0	0	2	0	0	2	0	10.124	full moon	winter	10.02	night	1.404	LT	102.0648	98.4992
1/1/2018	1:20	1	1	2018	Monday	A													10.271	full moon	winter	10.02	night	1.465	RT	101.816	96.9812
1/1/2018	1:40	1	1	2018	Monday	A													10.198	full moon	winter	10.02	night	1.567	RT	106.4767	96.303
1/1/2018	2:00	1	1	2018	Monday	A	0	0	0	0	0	0	0	5	0	0	5	0	10.026	full moon	winter	10.02	night	1.71	RT	102.0796	96.9881
1/1/2018	2:20	1	1	2018	Monday	A													10.051	full moon	winter	10.02	night	1.859	RT	102.1951	97.1666
1/1/2018	2:40	1	1	2018	Monday	A													10.026	full moon	winter	10.02	night	2.056	RT	113.6052	99.653
1/1/2018	3:00	1	1	2018	Monday	A	0	0	0	0	0	0	0	0	0	0	0	0	10.565	full moon	winter	10.02	night	2.272	RT	102.0628	98.2145
1/1/2018	3:20	1	1	2018	Monday	A													10.541	full moon	winter	10.02	night	2.489	RT	103.1319	98.8004
1/1/2018	3:40	1	1	2018	Monday	A													10.712	full moon	winter	10.02	night	2.76	RT	102.8071	99.5755
1/1/2018	4:00	1	1	2018	Monday	A	0	0	0	0	0	0	0	1	0	0	1	0	10.59	full moon	winter	10.02	night	2.966	RT	104.5338	99.5075
1/1/2018	4:20	1	1	2018	Monday	A													10.516	full moon	winter	10.02	night	3.165	RT	101.9244	102.8597
1/1/2018	4:40	1	1	2018	Monday	A													10.467	full moon	winter	10.02	night	3.328	RT	102.1374	98.6123
1/1/2018	5:00	1	1	2018	Monday	A	0	0	0	0	0	0	0	1	0	0	1	0	10.492	full moon	winter	10.02	night	3.469	RT	101.9579	99.6389
1/1/2018	5:20	1	1	2018	Monday	A													10.394	full moon	winter	10.02	night	3.589	RT	102.1151	99.3254
1/1/2018	5:40	1	1	2018	Monday	A													10.247	full moon	winter	10.02	night	3.69	RT	102.1678	98.779
1/1/2018	6:00	1	1	2018	Monday	A	0	0	0	0	0	0	0	0	0	0	0	0	10.296	full moon	winter	10.02	night	3.753	RT	102.0298	98.4579
1/1/2018	6:20	1	1	2018	Monday	A													10.222	full moon	winter	10.02	night	3.82	RT	102.1012	97.7246
1/1/2018	6:40	1	1	2018	Monday	A													10.1	full moon	winter	10.02	night	3.872	RT	102.639	97.1255
1/1/2018	7:00	1	1	2018	Monday	A	0	0	0	0	0	0	0	15	0	0	15	0	9.903	full moon	winter	10.02	day	3.877	RT	102.8273	96.6965
1/1/2018	7:20	1	1	2018	Monday	A													9.756	full moon	winter	10.02	day	3.889	HT	101.9849	96.4912
1/1/2018	7:40	1	1	2018	Monday	A													9.756	full moon	winter	10.02	day	3.864	FT	102.4861	96.4058
1/1/2018	8:00	1	1	2018	Monday	A	0	0	0	0	0	0	0	4	0	0	4	0	9.706	full moon	winter	10.02	day	3.792	FT	102.14	95.3243
1/1/2018	8:20	1	1	2018	Monday	A													9.903	full moon	winter	10.02	day	3.719	FT	102.161	94.9962
1/1/2018	8:40	1	1	2018	Monday	A													9.952	full moon	winter	10.02	day	3.614	FT	102.7687	96.0946
1/1/2018	9:00	1	1	2018	Monday	A	0	0	0	0	0	0	0	0	0	0	0	0	10.051	full moon	winter	10.02	day	3.474	FT	103.0506	97.0023
1/1/2018	9:20	1	1	2018	Monday	A													9.977	full moon	winter	10.02	day	3.338	FT	102.9996	96.2564
1/1/2018	9:40	1	1	2018	Monday	A													9.805	full moon	winter	10.02	day	3.181	FT	104.0969	97.0051
1/1/2018	10:00	1	1	2018	Monday	A	0	0	0	0	0	0	0	0	0	0	0	1	9.756	full moon	winter	10.02	day	3.024	FT	110.3335	95.6709
1/1/2018	10:20	1	1	2018	Monday	A													9.485	full moon	winter	10.02	day	2.876	FT	106.3135	96.4873
1/1/2018	10:40	1	1	2018	Monday	A													9.682	full moon	winter	10.02	day	2.703	FT	103.9595	96.5756
1/1/2018	11:00	1	1	2018	Monday	A	0	0	0	0	0	0	0	4	0	0	4	1	9.361	full moon	winter	10.02	day	2.513	FT	102.7306	96.6519
1/1/2018	11:20	1	1	2018	Monday	A													9.163	full moon	winter	10.02	day	2.349	FT	102.2844	99.2377
1/1/2018	11:40	1	1	2018	Monday	A													8.99	full moon	winter	10.02	day	2.212	FT	102.2611	96.6396
1/1/2018	12:00	1	1	2018	Monday	A	0	0	0	0	0	0	0	7	0	0	7	0	9.336	full moon	winter	10.02	day	2.081	FT	102.5224	97.3054
1/1/2018	12:20	1	1	2018	Monday	A													9.361	full moon	winter	10.02	day	1.961	FT	115.4612	97.8739
1/1/2018	12:40	1	1	2018	Monday	A													9.361	full moon	winter	10.02	day	1.855	FT	106.0087	97.4426
1/1/2018	13:00	1	1	2018	Monday	A	0	0	0	0	0	0	0	0	0	0	0	1	9.213	full moon	winter	10.02	day	1.777	FT	103.5116	98.3462
1/1/2018	13:20	1	1	2018	Monday	A													9.163	full moon	winter	10.02	day	1.719	FT	102.3255	96.5913
1/1/2018	13:40	1	1	2018	Monday	A													8.99	full moon	winter	10.02	day	1.705	LT	102.7422	96.9911
1/1/2018	14:00	1	1	2018	Monday	A	0	0	0	0	0	0	0	3	0	0	3	0	9.361	full moon	winter	10.02	day	1.71	RT	102.3534	98.9969
1/1/2018	14:20	1	1	2018	Monday	A													9.632	full moon	winter	10.02	day	1.762	RT	102.3469	96.9898
1/1/2018	14:40	1	1	2018	Monday	A													9.756	full moon	winter	10.02	day	1.831	RT	102.8857	96.9972
1/1/2018	15:00	1	1	2018	Monday	A	0	0	0	0	0	0	0	0	0	0	0	0	9.509	full moon	winter	10.02	day	1.932	RT	102.0489	96.886
1/1/2018	15:20	1	1	2018	Monday	A													9.534	full moon	winter	10.02	day	2.067	RT	102.5193	96.0509
1/1/2018	15:40	1	1	2018	Monday	A													9.756	full moon	winter	10.02	day	2.224	RT	102.3594	97.258
1/1/2018	16:00	1	1	2018	Monday	A	0	0	0	0	0	0	0	14	0	6	20	1	9.829	full moon	winter	10.02	day	2.37	RT	102.7513	98.401
1/1/2018	16:20	1	1	2018	Monday	A													9.928	full moon	winter	10.02	day	2.544	RT	102.1998	96.3832
1/1/2018	16:40	1	1	2018	Monday	A													9.879	full moon	winter	10.02	day	2.704	RT	102.1644	97.7937
1/1/2018	17:00	1	1	2018	Monday	A	0	0	0	0	0	0	0	0	0	0	0	1	10.075	full moon	winter	10.02	night	2.876	RT	101.9519	96.6218
1/1/2018	17:20	1	1	2018	Monday	A													10.075	full moon	winter	10.02	night	3.028	RT	115.1505	123.0464
1/1/2018	17:40	1	1	2018	Monday	A													10.001	full moon	winter	10.02	night	3.162	RT	102.2237	96.7209
1/1/2018	18:00	1	1	2018	Monday	A	0	0	0	0	0	0	0	20	0	0	20	1	9.952	full moon	winter	10.02	night	3.258	RT	102.2451	96.6352
1/1/2018	18:20	1	1	2018	Monday	A													9.928	full moon	winter	10.02	night	3.351	RT	106.4206	101.4935
1/1/2018	18:40	1	1	2018	Monday	A													9.829	full moon	winter	10.02	night	3.425	RT	102.321	96.1745
1/1/2018	19:00	1	1	2018	Monday	A	0	0	0	0	0	0	0	34	2	0	36	1	9.805	full moon	winter	10.02	night	3.486	RT	101.9632	97.6115
1/1/2018	19:20	1	1	2018	Monday	A													9.78	full moon	winter	10.02	night	3.499	HT	111.2382	105.991
1/1/2018	19:40	1	1	2018	Monday	A													9.731	full moon	winter	10.02	night	3.485	FT	103.0601	95.8314
1/1/2018	20:00	1	1	2018	Monday	A	0	0	0	0	0	0	0	1	0	0	1	1	9.608	full moon	winter	10.02	night	3.485	FT	104.0166	96.1464
1/1/2018	20:20	1	1	2018	Monday	A													9.583	full moon	winter	10.02	night	3.45	FT	102.7349	106.3708
1/1/2018	20:40	1	1	2018	Monday	A													9.509	full moon	winter	10.02	night	3.371	FT	103.1663	95.9522
1/1/2018	21:00	1	1	2018	Monday	A	0	0	0	0	0	0	0	6	0	1	7	1	9.435	full moon	winter	10.02	night	3.244	FT	119.2358	115.1052
1/1/2018	21:20	1	1	2018	Monday	A													9.361	full moon	winter	10.02	night	3.117	FT	109.3547	100.0096
1/1/2018	21:40	1	1	2018	Monday	A													9.583	full moon	winter	10.02	night	2.966	FT	110.0723	100.0416
1/1/2018	22:00	1	1	2018	Monday	A	0	0	0	0	0	0	0	49	5	12	66	1	9.485	full moon	winter	10.02	night	2.816	FT	135.7595	120.3031
1/1/2018	22:20	1	1	2018	Monday	A													9.089	full moon	winter	10.02	night	2.647	FT	116.5022	95.237
1/1/2018	22:40	1	1	2018	Monday	A													8.767	full moon	winter	10.02	night	2.466	FT	102.4637	96.2869
1/1/2018	23:00	1	1	2018	Monday	A	0	0	0	0	0	0	0	24	3	1	28	1	8.618	full moon	winter	10.02	night	2.277	FT	102.1932	94.8685
1/1/2018	23:20	1	1	2018	Monday	A													8.494	full moon	winter	10.02	night	2.108	FT	114.7918	95.7109
1/1/2018	23:40	1	1	2018	Monday	A													8.519	full moon	winter	10.02	night	1.93	FT	102.2981	95.8437
1/2/2018	0:00	1	2	2018	Tuesday	A	0	0	0	0	0	0	0	13	0	0	13	1	8.045	full moon	winter	10.02	night	1.778	FT	102.0486	95.3375
1/2/2018	0:20	1	2	2018	Tuesday	A													7.895	full moon	winter	10.02	night	1.631	FT	102.0346	97.182
1/2/2018	0:40	1	2	2018	Tuesday	A													7.87	full moon	winter	10.02	night	1.512	FT	102.1897	94.7679
1/2/2018	1:00	1	2	2018	Tuesday	A	0	0	0	0	0	0	0	45	3	9	57	1	7.945	full moon	winter	10.03	night	1.416	FT	102.1919	95.9614
1/2/2018	1:20	1	2	2018	Tuesday	A													8.095	full moon	winter	10.03	night	1.355	FT	102.3557	93.2402
1/2/2018	1:40	1	2	2018	Tuesday	A													8.27	full moon	winter	10.03	night	1.336	LT	102.9923	95.4558
1/2/2018	2:00	1	2	2018	Tuesday	A	0	0	0	0	0	0	0	34	7	0	41	1	8.295	full moon	winter	10.03	night	1.362	RT	117.4397	92.6688
1/2/2018	2:20	1	2	2018	Tuesday	A													8.543	full moon	winter	10.03	night	1.433	RT	102.0064	96.8428
1/2/2018	2:40	1	2	2018	Tuesday	A													8.469	full moon	winter	10.03	night	1.54	RT	111.0607	93.1788
1/2/2018	3:00	1	2	2018	Tuesday	A	0	0	0	0	0	0	0	41	18	1	60	1	8.145	full moon	winter	10.03	night	1.697	RT	102.0775	93.9732
1/2/2018	3:20	1	2	2018	Tuesday	A													9.04	full moon	winter	10.03	night	1.867	RT	102.3939	96.4284
1/2/2018	3:40	1	2	2018	Tuesday	A													9.163	full moon	winter	10.03	night	2.062	RT	102.3827	94.6045
1/2/2018	4:00	1	2	2018	Tuesday	A	0	0	0	0	0	0	0	26	0	0	26	1	9.188	full moon	winter	10.03	night	2.286	RT	102.4206	97.4267
1/2/2018	4:20	1	2	2018	Tuesday	A													9.361	full moon	winter	10.03	night	2.507	RT	102.3439	96.0849
1/2/2018	4:40	1	2	2018	Tuesday	A													9.41	full moon	winter	10.03	night	2.7	RT	102.1033	100.5227
1/2/2018	5:00	1	2	2018	Tuesday	A	0	0	0	0	0	0	0	10	0	0	10	1	9.361	full moon	winter	10.03	night	2.932	RT	105.57	95.2724
1/2/2018	5:20	1	2	2018	Tuesday	A													9.238	full moon	winter	10.03	night	3.084	RT	104.8393	95.9539
1/2/2018	5:40	1	2	2018	Tuesday	A													9.188	full moon	winter	10.03	night	3.231	RT	102.2784	96.3846
1/2/2018	6:00	1	2	2018	Tuesday	A	0	0	0	0	0	0	2	25	0	18	43	1	9.163	full moon	winter	10.03	night	3.355	RT	102.0306	96.3859
1/2/2018	6:20	1	2	2018	Tuesday	A													9.114	full moon	winter	10.03	night	3.474	RT	102.2539	95.1442
1/2/2018	6:40	1	2	2018	Tuesday	A													8.99	full moon	winter	10.03	night	3.564	RT	102.56	95.158
1/2/2018	7:00	1	2	2018	Tuesday	A	0	0	0	0	0	0	0	14	0	0	14	1	8.941	full moon	winter	10.03	day	3.659	RT	102.5223	94.2404
1/2/2018	7:20	1	2	2018	Tuesday	A													8.817	full moon	winter	10.03	day	3.731	RT	102.172	94.0184
1/2/2018	7:40	1	2	2018	Tuesday	A													8.742	full moon	winter	10.03	day	3.785	RT	102.6055	95.6454
1/2/2018	8:00	1	2	2018	Tuesday	A	0	0	0	0	0	0	0	9	5	0	14	1	8.369	full moon	winter	10.03	day	3.808	RT	102.2665	94.9431
1/2/2018	8:20	1	2	2018	Tuesday	A													8.295	full moon	winter	10.03	day	3.824	HT	102.3908	92.9845
1/2/2018	8:40	1	2	2018	Tuesday	A													8.295	full moon	winter	10.03	day	3.818	FT	102.2367	93.7074
1/2/2018	9:00	1	2	2018	Tuesday	A	0	0	0	0	0	0	0	0	0	6	6	1	8.195	full moon	winter	10.03	day	3.773	FT	102.1434	93.5986
1/2/2018	9:20	1	2	2018	Tuesday	A													7.97	full moon	winter	10.03	day	3.691	FT	102.3094	94.3787
1/2/2018	9:40	1	2	2018	Tuesday	A													8.419	full moon	winter	10.03	day	3.606	FT	114.4067	93.4344
1/2/2018	10:00	1	2	2018	Tuesday	A	0	0	0	0	0	0	0	7	1	0	8	1	8.444	full moon	winter	10.03	day	3.482	FT	103.4822	95.3663
1/2/2018	10:20	1	2	2018	Tuesday	A													8.543	full moon	winter	10.03	day	3.338	FT	102.5733	93.1824
1/2/2018	10:40	1	2	2018	Tuesday	A													8.494	full moon	winter	10.03	day	3.188	FT	103.0429	95.684
1/2/2018	11:00	1	2	2018	Tuesday	A	0	0	0	0	0	0	0	9	0	0	9	1	8.444	full moon	winter	10.03	day	3.033	FT	102.4627	94.6008
1/2/2018	11:20	1	2	2018	Tuesday	A													8.195	full moon	winter	10.03	day	2.869	FT	103.068	96.0434
1/2/2018	11:40	1	2	2018	Tuesday	A													8.195	full moon	winter	10.03	day	2.705	FT	109.5879	94.2904
1/2/2018	12:00	1	2	2018	Tuesday	A	0	0	0	0	0	0	0	2	0	0	2	1	8.394	full moon	winter	10.03	day	2.531	FT	102.1549	96.2316
1/2/2018	12:20	1	2	2018	Tuesday	A													7.945	full moon	winter	10.03	day	2.354	FT	108.2204	95.7375
1/2/2018	12:40	1	2	2018	Tuesday	A													7.77	full moon	winter	10.03	day	2.166	FT	107.5563	96.0198
1/2/2018	13:00	1	2	2018	Tuesday	A	0	0	0	0	0	0	0	0	0	0	0	1	7.945	full moon	winter	10.03	day	2.012	FT	116.327	94.7095
1/2/2018	13:20	1	2	2018	Tuesday	A													7.569	full moon	winter	10.03	day	1.871	FT	111.2058	94.0539
1/2/2018	13:40	1	2	2018	Tuesday	A													7.393	full moon	winter	10.03	day	1.745	FT	101.9966	95.4001
1/2/2018	14:00	1	2	2018	Tuesday	A	0	0	0	0	0	0	0	0	0	0	0	1	8.07	full moon	winter	10.03	day	1.664	FT	105.3005	95.3778
1/2/2018	14:20	1	2	2018	Tuesday	A													7.945	full moon	winter	10.03	day	1.596	FT	102.6073	95.3994
1/2/2018	14:40	1	2	2018	Tuesday	A													8.07	full moon	winter	10.03	day	1.564	LT	112.0474	112.2116
1/2/2018	15:00	1	2	2018	Tuesday	A	0	0	0	0	0	0	0	23	3	0	26	1	8.344	full moon	winter	10.03	day	1.582	RT	102.0746	96.8243
1/2/2018	15:20	1	2	2018	Tuesday	A													8.519	full moon	winter	10.03	day	1.633	RT	101.9578	97.2648
1/2/2018	15:40	1	2	2018	Tuesday	A													8.519	full moon	winter	10.03	day	1.738	RT	101.949	94.8425
1/2/2018	16:00	1	2	2018	Tuesday	A	0	0	0	0	0	0	0	12	0	0	12	1	8.419	full moon	winter	10.03	day	1.883	RT	101.9292	94.3327
1/2/2018	16:20	1	2	2018	Tuesday	A													8.543	full moon	winter	10.03	day	2.051	RT	102.4951	100.5603
1/2/2018	16:40	1	2	2018	Tuesday	A													8.717	full moon	winter	10.03	day	2.225	RT	102.0405	98.7498
1/2/2018	17:00	1	2	2018	Tuesday	A	0	0	0	0	0	0	0	8	0	0	8	1	8.891	full moon	winter	10.03	night	2.425	RT	101.997	95.303
1/2/2018	17:20	1	2	2018	Tuesday	A													8.941	full moon	winter	10.03	night	2.624	RT	102.0848	96.1382
1/2/2018	17:40	1	2	2018	Tuesday	A													8.941	full moon	winter	10.03	night	2.822	RT	102.3026	97.7423
1/2/2018	18:00	1	2	2018	Tuesday	A	0	0	0	0	0	0	0	31	22	2	55	1	8.841	full moon	winter	10.03	night	2.998	RT	118.4683	116.9834
1/2/2018	18:20	1	2	2018	Tuesday	A													8.817	full moon	winter	10.03	night	3.163	RT	102.0213	94.6972
1/2/2018	18:40	1	2	2018	Tuesday	A													8.767	full moon	winter	10.03	night	3.29	RT	101.8087	93.2501
1/2/2018	19:00	1	2	2018	Tuesday	A	0	0	0	0	0	0	0	18	5	6	29	1	8.717	full moon	winter	10.03	night	3.378	RT	102.0649	94.1581
1/2/2018	19:20	1	2	2018	Tuesday	A													8.668	full moon	winter	10.03	night	3.457	RT	108.4153	97.2993
1/2/2018	19:40	1	2	2018	Tuesday	A													8.618	full moon	winter	10.03	night	3.518	RT	105.0329	98.0125
1/2/2018	20:00	1	2	2018	Tuesday	A	0	0	0	0	0	0	0	8	0	0	8	1	8.469	full moon	winter	10.03	night	3.568	RT	104.6204	97.0883
1/2/2018	20:20	1	2	2018	Tuesday	A													8.469	full moon	winter	10.03	night	3.592	HT	102.0649	94.2868
1/2/2018	20:40	1	2	2018	Tuesday	A													8.394	full moon	winter	10.03	night	3.571	FT	102.0797	94.4189
1/2/2018	21:00	1	2	2018	Tuesday	A	0	0	0	0	0	0	0	3	0	0	3	1	8.344	full moon	winter	10.03	night	3.548	FT	114.7608	92.4818
1/2/2018	21:20	1	2	2018	Tuesday	A													8.27	full moon	winter	10.03	night	3.494	FT	102.0249	93.5904
1/2/2018	21:40	1	2	2018	Tuesday	A													8.369	full moon	winter	10.03	night	3.407	FT	102.117	93.8108
1/2/2018	22:00	1	2	2018	Tuesday	A	0	0	0	0	0	0	1	33	5	0	38	1	8.344	full moon	winter	10.03	night	3.281	FT	102.6805	94.7008
1/2/2018	22:20	1	2	2018	Tuesday	A													8.394	full moon	winter	10.03	night	3.155	FT	106.6668	97.2438
1/2/2018	22:40	1	2	2018	Tuesday	A													8.344	full moon	winter	10.03	night	2.991	FT	114.7466	94.1611
1/2/2018	23:00	1	2	2018	Tuesday	A	0	0	0	0	0	0	0	30	24	9	63	1	8.17	full moon	winter	10.03	night	2.822	FT	113.4738	92.7617
1/2/2018	23:20	1	2	2018	Tuesday	A													7.995	full moon	winter	10.03	night	2.648	FT	102.8994	93.9619
1/2/2018	23:40	1	2	2018	Tuesday	A													7.87	full moon	winter	10.03	night	2.475	FT	109.8511	94.4072
1/3/2018	0:00	1	3	2018	Wednesday	A	0	0	0	0	0	0	2	36	0	4	40	1	7.845	full moon	winter	10.05	night	2.292	FT	102.5164	93.0664
1/3/2018	0:20	1	3	2018	Wednesday	A													7.444	full moon	winter	10.05	night	2.104	FT	102.5907	93.6565
1/3/2018	0:40	1	3	2018	Wednesday	A													7.192	full moon	winter	10.05	night	1.925	FT	102.1516	93.4592
1/3/2018	1:00	1	3	2018	Wednesday	A	0	0	0	0	0	0	0	20	0	0	20	1	6.965	full moon	winter	10.05	night	1.769	FT	102.0738	94.2699
1/3/2018	1:20	1	3	2018	Wednesday	A													6.839	full moon	winter	10.05	night	1.644	FT	102.1169	97.2772
1/3/2018	1:40	1	3	2018	Wednesday	A													6.737	full moon	winter	10.05	night	1.528	FT	104.9802	93.3873
1/3/2018	2:00	1	3	2018	Wednesday	A	0	0	0	0	0	0	0	0	0	0	0	1	6.712	full moon	winter	10.05	night	1.447	FT	103.9026	92.1358
1/3/2018	2:20	1	3	2018	Wednesday	A													6.965	full moon	winter	10.05	night	1.4	FT	102.4667	96.5596
1/3/2018	2:40	1	3	2018	Wednesday	A													6.889	full moon	winter	10.05	night	1.382	LT	123.2274	109.6923
1/3/2018	3:00	1	3	2018	Wednesday	A	0	0	0	0	0	0	0	30	10	18	58	1	6.56	full moon	winter	10.05	night	1.401	RT	122.0522	111.7022
1/3/2018	3:20	1	3	2018	Wednesday	A													7.544	full moon	winter	10.05	night	1.491	RT	115.0538	93.9241
1/3/2018	3:40	1	3	2018	Wednesday	A													7.192	full moon	winter	10.05	night	1.642	RT	102.2077	94.9451
1/3/2018	4:00	1	3	2018	Wednesday	A	0	0	0	0	0	0	0	2	0	0	2	1	7.343	full moon	winter	10.05	night	1.828	RT	102.7604	94.0049
1/3/2018	4:20	1	3	2018	Wednesday	A													8.095	full moon	winter	10.05	night	2.04	RT	102.2166	94.4101
1/3/2018	4:40	1	3	2018	Wednesday	A													7.97	full moon	winter	10.05	night	2.247	RT	115.5153	94.7879
1/3/2018	5:00	1	3	2018	Wednesday	A	0	0	0	0	0	0	0	1	0	0	1	1	8.444	full moon	winter	10.05	night	2.448	RT	102.2752	95.0389
1/3/2018	5:20	1	3	2018	Wednesday	A													8.419	full moon	winter	10.05	night	2.692	RT	102.8664	94.7384
1/3/2018	5:40	1	3	2018	Wednesday	A													8.394	full moon	winter	10.05	night	2.906	RT	104.2195	98.6325
1/3/2018	6:00	1	3	2018	Wednesday	A	0	0	0	0	0	0	0	3	0	0	3	1	8.319	full moon	winter	10.05	night	3.118	RT	129.158	113.6167
1/3/2018	6:20	1	3	2018	Wednesday	A													8.22	full moon	winter	10.05	night	3.265	RT	101.9762	93.0262
1/3/2018	6:40	1	3	2018	Wednesday	A													8.195	full moon	winter	10.05	night	3.428	RT	101.9819	92.252
1/3/2018	7:00	1	3	2018	Wednesday	A	0	0	0	0	0	0	0	0	0	0	0	1	7.945	full moon	winter	10.05	day	3.555	RT	104.3901	94.803
1/3/2018	7:20	1	3	2018	Wednesday	A													7.945	full moon	winter	10.05	day	3.661	RT	102.0694	93.556
1/3/2018	7:40	1	3	2018	Wednesday	A													7.795	full moon	winter	10.05	day	3.735	RT	102.0739	94.1914
1/3/2018	8:00	1	3	2018	Wednesday	A	0	0	0	0	0	0	0	3	0	0	3	1	7.645	full moon	winter	10.05	day	3.842	RT	114.655	93.4503
1/3/2018	8:20	1	3	2018	Wednesday	A													7.469	full moon	winter	10.05	day	3.938	RT	105.3488	92.0453
1/3/2018	8:40	1	3	2018	Wednesday	A													7.142	full moon	winter	10.05	day	3.97	RT	102.3903	92.8888
1/3/2018	9:00	1	3	2018	Wednesday	A	0	0	0	0	0	0	0	25	0	0	25	1	7.066	full moon	winter	10.05	day	3.998	RT	102.6347	106.4938
1/3/2018	9:20	1	3	2018	Wednesday	A													6.839	full moon	winter	10.05	day	4.002	HT	105.9024	96.0571
1/3/2018	9:40	1	3	2018	Wednesday	A													6.636	full moon	winter	10.05	day	3.981	FT	113.5496	108.8406
1/3/2018	10:00	1	3	2018	Wednesday	A	0	0	0	0	0	0	0	0	0	0	0	1	6.661	full moon	winter	10.05	day	3.911	FT	108.9529	99.5044
1/3/2018	10:20	1	3	2018	Wednesday	A													7.192	full moon	winter	10.05	day	3.805	FT	107.5255	97.5085
1/3/2018	10:40	1	3	2018	Wednesday	A													7.318	full moon	winter	10.05	day	3.684	FT	108.1188	101.6006
1/3/2018	11:00	1	3	2018	Wednesday	A	0	0	0	0	0	0	0	0	0	0	0	1	7.268	full moon	winter	10.05	day	3.541	FT	122.0396	101.5845
1/3/2018	11:20	1	3	2018	Wednesday	A													7.368	full moon	winter	10.05	day	3.364	FT	108.3175	100.26
1/3/2018	11:40	1	3	2018	Wednesday	A													7.343	full moon	winter	10.05	day	3.179	FT	110.1979	100.6391
1/3/2018	12:00	1	3	2018	Wednesday	A	0	0	0	0	0	0	0	0	0	0	0	1	7.393	full moon	winter	10.05	day	2.982	FT	111.4965	98.6371
1/3/2018	12:20	1	3	2018	Wednesday	A													7.444	full moon	winter	10.05	day	2.821	FT	107.8122	100.6931
1/3/2018	12:40	1	3	2018	Wednesday	A													7.368	full moon	winter	10.05	day	2.646	FT	108.4616	110.6144
1/3/2018	13:00	1	3	2018	Wednesday	A	0	0	0	0	0	0	0	0	0	0	0	1	7.268	full moon	winter	10.05	day	2.461	FT	107.428	99.1106
1/3/2018	13:20	1	3	2018	Wednesday	A													6.965	full moon	winter	10.05	day	2.25	FT	113.8391	94.4845
1/3/2018	13:40	1	3	2018	Wednesday	A													6.763	full moon	winter	10.05	day	2.048	FT	104.77	95.6033
1/3/2018	14:00	1	3	2018	Wednesday	A	0	0	0	0	0	0	0	0	0	0	0	1	6.484	full moon	winter	10.05	day	1.883	FT	105.931	93.8105
1/3/2018	14:20	1	3	2018	Wednesday	A													6.23	full moon	winter	10.05	day	1.746	FT	102.4948	92.3023
1/3/2018	14:40	1	3	2018	Wednesday	A													6.077	full moon	winter	10.05	day	1.632	FT	105.9235	93.7148
1/3/2018	15:00	1	3	2018	Wednesday	A	0	0	0	0	0	0	0	0	0	0	0	0	6	full moon	winter	10.05	day	1.54	FT	102.5575	99.3576
1/3/2018	15:20	1	3	2018	Wednesday	A													6.179	full moon	winter	10.05	day	1.497	FT	102.4935	93.5113
1/3/2018	15:40	1	3	2018	Wednesday	A													6.051	full moon	winter	10.05	day	1.44	FT	102.2624	94.5537
1/3/2018	16:00	1	3	2018	Wednesday	A	0	0	0	0	0	0	0	0	0	0	0	1	5.616	full moon	winter	10.05	day	1.383	LT	102.4607	92.6245
1/3/2018	16:20	1	3	2018	Wednesday	A													6.204	full moon	winter	10.05	day	1.399	RT	102.2817	93.5721
1/3/2018	16:40	1	3	2018	Wednesday	A													6.914	full moon	winter	10.05	day	1.527	RT	102.3614	93.2734
1/3/2018	17:00	1	3	2018	Wednesday	A	0	0	0	0	0	0	0	0	0	0	0	1	6.636	full moon	winter	10.05	night	1.68	RT	108.3253	93.7229
1/3/2018	17:20	1	3	2018	Wednesday	A													6.433	full moon	winter	10.05	night	1.872	RT	102.2214	92.7924
1/3/2018	17:40	1	3	2018	Wednesday	A													6.94	full moon	winter	10.05	night	2.128	RT	102.3039	93.3081
1/3/2018	18:00	1	3	2018	Wednesday	A	0	0	0	0	0	0	0	2	0	2	4	1	7.494	full moon	winter	10.05	night	2.381	RT	101.9186	94.1112
1/3/2018	18:20	1	3	2018	Wednesday	A													7.594	full moon	winter	10.05	night	2.593	RT	102.0041	93.3251
1/3/2018	18:40	1	3	2018	Wednesday	A													7.544	full moon	winter	10.05	night	2.828	RT	102.4924	94.325
1/3/2018	19:00	1	3	2018	Wednesday	A	0	0	0	0	0	0	0	28	3	9	40	1	7.444	full moon	winter	10.05	night	2.997	RT	102.0379	92.6396
1/3/2018	19:20	1	3	2018	Wednesday	A													7.419	full moon	winter	10.05	night	3.164	RT	103.7864	95.2028
1/3/2018	19:40	1	3	2018	Wednesday	A													7.142	full moon	winter	10.05	night	3.297	RT	102.0642	92.3027
1/3/2018	20:00	1	3	2018	Wednesday	A	0	0	0	0	0	0	0	29	2	9	40	1	7.217	full moon	winter	10.05	night	3.412	RT	101.8898	90.7365
1/3/2018	20:20	1	3	2018	Wednesday	A													7.091	full moon	winter	10.05	night	3.487	HT	101.9991	89.738
1/3/2018	20:40	1	3	2018	Wednesday	A													7.091	full moon	winter	10.05	night	3.473	HT	101.9209	90.8166
1/3/2018	21:00	1	3	2018	Wednesday	A	0	0	0	0	0	0	0	20	0	3	23	0	7.066	full moon	winter	10.05	night	3.46	HT	102.1356	91.1501
1/3/2018	21:20	1	3	2018	Wednesday	A													6.914	full moon	winter	10.05	night	3.485	HT	102.1736	96.8624
1/3/2018	21:40	1	3	2018	Wednesday	A													6.839	full moon	winter	10.05	night	3.437	FT	102.0613	91.6392
1/3/2018	22:00	1	3	2018	Wednesday	A	0	0	0	0	0	0	0	31	0	2	33	1	6.813	full moon	winter	10.05	night	3.358	FT	101.971	91.4683
1/3/2018	22:20	1	3	2018	Wednesday	A													6.914	full moon	winter	10.05	night	3.277	FT	102.3585	94.5644
1/3/2018	22:40	1	3	2018	Wednesday	A													6.965	full moon	winter	10.05	night	3.17	FT	103.1462	91.9229
1/3/2018	23:00	1	3	2018	Wednesday	A	0	0	0	0	0	0	0	18	0	0	18	1	6.965	full moon	winter	10.05	night	3.048	FT	103.4386	90.7212
1/3/2018	23:20	1	3	2018	Wednesday	A													6.839	full moon	winter	10.05	night	2.895	FT	117.5717	92.0674
1/3/2018	23:40	1	3	2018	Wednesday	A													6.306	full moon	winter	10.05	night	2.718	FT	114.5548	90.0568
1/4/2018	0:00	1	4	2018	Thursday	A	0	0	0	0	0	0	0	29	5	0	34	1	6.102	full moon	winter	10.05	night	2.55	FT	102.7598	91.6862
1/4/2018	0:20	1	4	2018	Thursday	A													6.077	full moon	winter	10.05	night	2.397	FT	102.7465	89.7174
1/4/2018	0:40	1	4	2018	Thursday	A													5.796	full moon	winter	10.05	night	2.237	FT	105.9347	92.092
1/4/2018	1:00	1	4	2018	Thursday	A	0	0	0	0	0	0	0	27	0	0	27	1	5.872	full moon	winter	10.05	night	2.08	FT	117.7085	92.2004
1/4/2018	1:20	1	4	2018	Thursday	A													5.745	full moon	winter	10.05	night	1.931	FT	103.4614	93.5562
1/4/2018	1:40	1	4	2018	Thursday	A													5.179	full moon	winter	10.05	night	1.782	FT	106.9199	92.6991
1/4/2018	2:00	1	4	2018	Thursday	A	0	0	0	0	0	0	0	27	0	0	27	1	5.076	full moon	winter	10.05	night	1.654	FT	101.9277	92.5952
1/4/2018	2:20	1	4	2018	Thursday	A													5.308	full moon	winter	10.05	night	1.536	FT	102.3738	93.4501
1/4/2018	2:40	1	4	2018	Thursday	A													5.488	full moon	winter	10.05	night	1.452	FT	102.0707	95.2827
1/4/2018	3:00	1	4	2018	Thursday	A	0	0	0	0	0	0	0	13	4	0	17	1	5.719	full moon	winter	10.05	night	1.376	FT	101.9734	100.2277
1/4/2018	3:20	1	4	2018	Thursday	A													5.975	full moon	winter	10.05	night	1.347	FT	102.6141	92.5318
1/4/2018	3:40	1	4	2018	Thursday	A													6.077	full moon	winter	10.05	night	1.266	LT	102.1099	102.348
1/4/2018	4:00	1	4	2018	Thursday	A	0	0	0	0	0	0	0	22	3	3	28	1	6.026	full moon	winter	10.05	night	1.291	RT	102.0317	92.7023
1/4/2018	4:20	1	4	2018	Thursday	A													5.693	full moon	winter	10.05	night	1.368	RT	108.2632	94.1246
1/4/2018	4:40	1	4	2018	Thursday	A													6.179	full moon	winter	10.05	night	1.478	RT	102.2528	91.7343
1/4/2018	5:00	1	4	2018	Thursday	A	0	0	0	0	0	0	2	31	4	3	38	1	6.813	full moon	winter	10.05	night	1.615	RT	101.8505	94.9156
1/4/2018	5:20	1	4	2018	Thursday	A													6.839	full moon	winter	10.05	night	1.772	RT	114.5273	96.0295
1/4/2018	5:40	1	4	2018	Thursday	A													6.965	full moon	winter	10.05	night	1.955	RT	102.0529	94.5992
1/4/2018	6:00	1	4	2018	Thursday	A	0	0	0	0	0	0	2	37	11	7	55	1	7.041	full moon	winter	10.05	night	2.171	RT	101.9812	94.771
1/4/2018	6:20	1	4	2018	Thursday	A													7.116	full moon	winter	10.05	night	2.398	RT	101.8539	92.6472
1/4/2018	6:40	1	4	2018	Thursday	A													7.091	full moon	winter	10.05	night	2.608	RT	102.008	93.2986
1/4/2018	7:00	1	4	2018	Thursday	A	0	0	0	0	0	0	0	0	0	0	0	1	7.015	full moon	winter	10.05	day	2.796	RT	107.6949	100.9391
1/4/2018	7:20	1	4	2018	Thursday	A													6.889	full moon	winter	10.05	day	2.977	RT	101.9085	93.2287
1/4/2018	7:40	1	4	2018	Thursday	A													6.788	full moon	winter	10.05	day	3.122	RT	102.0793	90.8194
1/4/2018	8:00	1	4	2018	Thursday	A	0	0	0	0	0	0	0	32	0	23	55	1	6.712	full moon	winter	10.05	day	3.251	RT	101.957	90.8153
1/4/2018	8:20	1	4	2018	Thursday	A													6.636	full moon	winter	10.05	day	3.39	RT	102.1007	89.9744
1/4/2018	8:40	1	4	2018	Thursday	A													6.56	full moon	winter	10.05	day	3.487	RT	105.8834	91.5241
1/4/2018	9:00	1	4	2018	Thursday	A	0	0	0	0	0	0	0	31	0	9	40	1	6.433	full moon	winter	10.05	day	3.564	RT	102.2331	91.36
1/4/2018	9:20	1	4	2018	Thursday	A													6.306	full moon	winter	10.05	day	3.618	RT	102.331	106.807
1/4/2018	9:40	1	4	2018	Thursday	A													6.255	full moon	winter	10.05	day	3.666	HT	118.9437	108.0501
1/4/2018	10:00	1	4	2018	Thursday	A	0	0	0	0	0	0	0	0	0	0	0	1	6.128	full moon	winter	10.05	day	3.658	FT	108.8162	100.7003
1/4/2018	10:20	1	4	2018	Thursday	A													6.051	full moon	winter	10.05	day	3.633	FT	109.3549	104.0129
1/4/2018	10:40	1	4	2018	Thursday	A													5.898	full moon	winter	10.05	day	3.568	FT	121.2678	112.4663
1/4/2018	11:00	1	4	2018	Thursday	A	0	0	0	0	0	0	2	13	3	0	16	1	6.179	full moon	winter	10.05	day	3.477	FT	102.1039	94.5256
1/4/2018	11:20	1	4	2018	Thursday	A													6.408	full moon	winter	10.05	day	3.369	FT	102.2552	89.3386
1/4/2018	11:40	1	4	2018	Thursday	A													6.382	full moon	winter	10.05	day	3.255	FT	103.1067	89.5847
1/4/2018	12:00	1	4	2018	Thursday	A	0	0	0	0	0	0	0	15	2	0	17	1	6.535	full moon	winter	10.05	day	3.094	FT	117.7712	93.262
1/4/2018	12:20	1	4	2018	Thursday	A													6.56	full moon	winter	10.05	day	2.95	FT	105.5321	91.9578
1/4/2018	12:40	1	4	2018	Thursday	A													6.611	full moon	winter	10.05	day	2.793	FT	105.0966	93.222
1/4/2018	13:00	1	4	2018	Thursday	A	0	0	0	0	0	0	0	6	0	0	6	1	6.56	full moon	winter	10.05	day	2.626	FT	108.2842	96.5972
1/4/2018	13:20	1	4	2018	Thursday	A													6.585	full moon	winter	10.05	day	2.481	FT	106.5909	95.138
1/4/2018	13:40	1	4	2018	Thursday	A													6.661	full moon	winter	10.05	day	2.312	FT	105.5562	96.4584
1/4/2018	14:00	1	4	2018	Thursday	A	0	0	0	0	0	0	0	0	0	0	0	1	6.535	full moon	winter	10.05	day	2.127	FT	129.4415	115.0717
1/4/2018	14:20	1	4	2018	Thursday	A													6.153	full moon	winter	10.05	day	1.955	FT	102.1337	94.1999
1/4/2018	14:40	1	4	2018	Thursday	A													5.975	full moon	winter	10.05	day	1.798	FT	101.9762	93.9638
1/4/2018	15:00	1	4	2018	Thursday	A	0	0	0	0	0	0	0	3	0	0	3	1	5.949	full moon	winter	10.05	day	1.657	FT	111.9948	93.8358
1/4/2018	15:20	1	4	2018	Thursday	A													5.975	full moon	winter	10.05	day	1.524	FT	102.1206	93.8401
1/4/2018	15:40	1	4	2018	Thursday	A													6.051	full moon	winter	10.05	day	1.42	FT	107.4806	94.1524
1/4/2018	16:00	1	4	2018	Thursday	A	0	0	0	0	0	0	0	20	3	3	26	1	6.102	full moon	winter	10.05	day	1.357	FT	102.0851	102.8214
1/4/2018	16:20	1	4	2018	Thursday	A													6.23	full moon	winter	10.05	day	1.317	LT	102.0897	94.6825
1/4/2018	16:40	1	4	2018	Thursday	A													6.382	full moon	winter	10.05	day	1.318	RT	102.0379	95.6799
1/4/2018	17:00	1	4	2018	Thursday	A	0	0	0	0	0	0	0	22	0	0	22	1	6.382	full moon	winter	10.05	night	1.373	RT	101.9393	95.2373
1/4/2018	17:20	1	4	2018	Thursday	A													6.331	full moon	winter	10.05	night	1.469	RT	102.0822	92.8424
1/4/2018	17:40	1	4	2018	Thursday	A													6.382	full moon	winter	10.05	night	1.59	RT	102.2479	99.6844
1/4/2018	18:00	1	4	2018	Thursday	A	0	0	0	0	0	0	0	25	6	0	31	1	6.788	full moon	winter	10.05	night	1.752	RT	101.9761	95.0835
1/4/2018	18:20	1	4	2018	Thursday	A													6.839	full moon	winter	10.05	night	1.938	RT	101.8851	93.6442
1/4/2018	18:40	1	4	2018	Thursday	A													6.813	full moon	winter	10.05	night	2.12	RT	101.9614	91.3738
1/4/2018	19:00	1	4	2018	Thursday	A	0	0	0	0	0	0	0	15	0	0	15	1	6.839	full moon	winter	10.05	night	2.309	RT	101.964	92.6221
1/4/2018	19:20	1	4	2018	Thursday	A													6.839	full moon	winter	10.05	night	2.473	RT	101.9497	92.1737
1/4/2018	19:40	1	4	2018	Thursday	A													6.788	full moon	winter	10.05	night	2.631	RT	101.98	94.9204
1/4/2018	20:00	1	4	2018	Thursday	A	0	0	0	0	0	0	0	0	0	0	0	1	6.763	full moon	winter	10.05	night	2.764	RT	101.9214	95.1357
1/4/2018	20:20	1	4	2018	Thursday	A													6.763	full moon	winter	10.05	night	2.869	RT	101.897	89.9011
1/4/2018	20:40	1	4	2018	Thursday	A													6.712	full moon	winter	10.05	night	2.954	RT	102.3678	94.5458
1/4/2018	21:00	1	4	2018	Thursday	A	0	0	0	0	0	0	0	0	0	0	0	1	6.636	full moon	winter	10.05	night	3.017	RT	101.8995	90.3106
1/4/2018	21:20	1	4	2018	Thursday	A													6.611	full moon	winter	10.05	night	3.075	RT	102.0543	89.5873
1/4/2018	21:40	1	4	2018	Thursday	A													6.636	full moon	winter	10.05	night	3.101	RT	103.0818	89.1795
1/4/2018	22:00	1	4	2018	Thursday	A	0	0	0	0	0	0	0	1	1	0	2	1	6.509	full moon	winter	10.05	night	3.138	RT	103.3449	89.9019
1/4/2018	22:20	1	4	2018	Thursday	A													6.458	full moon	winter	10.05	night	3.14	HT	101.9303	88.9156
1/4/2018	22:40	1	4	2018	Thursday	A													6.382	full moon	winter	10.05	night	3.077	FT	102.0554	91.7348
1/4/2018	23:00	1	4	2018	Thursday	A	0	0	0	0	0	0	0	36	37	50	123	1	6.433	full moon	winter	10.05	night	3.047	FT	102.1373	102.7532
1/4/2018	23:20	1	4	2018	Thursday	A													6.433	full moon	winter	10.05	night	2.985	FT	112.8454	94.0691
1/4/2018	23:40	1	4	2018	Thursday	A													6.433	full moon	winter	10.05	night	2.884	FT	103.7479	92.2455
1/5/2018	0:00	1	5	2018	Friday	A	0	0	0	0	0	0	0	19	0	6	25	1	6.306	full moon	winter	10.07	night	2.735	FT	102.8021	92.2586
1/5/2018	0:20	1	5	2018	Friday	A													6.433	full moon	winter	10.07	night	2.566	FT	102.1087	97.399
1/5/2018	0:40	1	5	2018	Friday	A													6.382	full moon	winter	10.07	night	2.403	FT	105.0697	91.3931
1/5/2018	1:00	1	5	2018	Friday	A	0	0	0	0	0	0	0	30	7	9	46	1	6.255	full moon	winter	10.07	night	2.232	FT	102.7026	94.546
1/5/2018	1:20	1	5	2018	Friday	A													6.102	full moon	winter	10.07	night	2.058	FT	101.936	92.9435
1/5/2018	1:40	1	5	2018	Friday	A													5.975	full moon	winter	10.07	night	1.901	FT	102.0227	92.1551
1/5/2018	2:00	1	5	2018	Friday	A	0	0	0	0	0	0	0	27	0	1	28	1	5.821	full moon	winter	10.07	night	1.74	FT	102.6565	90.8831
1/5/2018	2:20	1	5	2018	Friday	A													5.668	full moon	winter	10.07	night	1.575	FT	103.6709	93.1412
1/5/2018	2:40	1	5	2018	Friday	A													5.668	full moon	winter	10.07	night	1.442	FT	112.0344	90.1911
1/5/2018	3:00	1	5	2018	Friday	A	0	0	0	0	0	0	0	9	0	2	11	1	5.616	full moon	winter	10.07	night	1.335	FT	109.4554	90.7749
1/5/2018	3:20	1	5	2018	Friday	A													5.565	full moon	winter	10.07	night	1.235	FT	116.4379	92.018
1/5/2018	3:40	1	5	2018	Friday	A													5.898	full moon	winter	10.07	night	1.171	FT	102.0737	90.7341
1/5/2018	4:00	1	5	2018	Friday	A	0	0	0	0	0	0	0	4	0	0	4	1	6.255	full moon	winter	10.07	night	1.133	FT	104.4123	90.764
1/5/2018	4:20	1	5	2018	Friday	A													6.23	full moon	winter	10.07	night	1.126	LT	105.9759	90.4102
1/5/2018	4:40	1	5	2018	Friday	A													6.051	full moon	winter	10.07	night	1.167	RT	101.9875	90.3875
1/5/2018	5:00	1	5	2018	Friday	A	0	0	0	0	0	0	0	6	15	4	25	1	6.102	full moon	winter	10.07	night	1.233	RT	101.9643	92.3017
1/5/2018	5:20	1	5	2018	Friday	A													6.179	full moon	winter	10.07	night	1.325	RT	102.2488	91.3865
1/5/2018	5:40	1	5	2018	Friday	A													6.306	full moon	winter	10.07	night	1.457	RT	101.9517	90.2506
1/5/2018	6:00	1	5	2018	Friday	A	0	0	0	0	0	0	0	8	0	12	20	1	6.23	full moon	winter	10.07	night	1.652	RT	105.2262	91.5409
1/5/2018	6:20	1	5	2018	Friday	A													6.077	full moon	winter	10.07	night	1.844	RT	101.996	88.951
1/5/2018	6:40	1	5	2018	Friday	A													6.306	full moon	winter	10.07	night	2.026	RT	102.0545	90.7031
1/5/2018	7:00	1	5	2018	Friday	A	0	0	0	0	0	0	0	3	0	0	3	1	6.484	full moon	winter	10.07	day	2.201	RT	101.999	89.6721
1/5/2018	7:20	1	5	2018	Friday	A													6.509	full moon	winter	10.07	day	2.348	RT	101.937	93.4507
1/5/2018	7:40	1	5	2018	Friday	A													6.535	full moon	winter	10.07	day	2.536	RT	102.2854	102.6755
1/5/2018	8:00	1	5	2018	Friday	A	0	0	0	0	0	0	0	4	0	2	6	1	6.509	full moon	winter	10.07	day	2.73	RT	101.916	89.5715
1/5/2018	8:20	1	5	2018	Friday	A													6.458	full moon	winter	10.07	day	2.881	RT	102.0786	103.7144
1/5/2018	8:40	1	5	2018	Friday	A													6.357	full moon	winter	10.07	day	3.015	RT	101.8858	89.5435
1/5/2018	9:00	1	5	2018	Friday	A	0	0	0	0	0	0	0	20	0	13	33	1	6.281	full moon	winter	10.07	day	3.133	RT	104.5225	100.5499
1/5/2018	9:20	1	5	2018	Friday	A													6.153	full moon	winter	10.07	day	3.245	RT	102.0169	98.8427
1/5/2018	9:40	1	5	2018	Friday	A													6.153	full moon	winter	10.07	day	3.332	RT	101.9215	91.7653
1/5/2018	10:00	1	5	2018	Friday	A	0	0	0	0	0	0	0	24	2	0	26	1	6.077	full moon	winter	10.07	day	3.395	RT	102.0988	94.2955
1/5/2018	10:20	1	5	2018	Friday	A													5.924	full moon	winter	10.07	day	3.445	RT	101.9479	91.7855
1/5/2018	10:40	1	5	2018	Friday	A													5.821	full moon	winter	10.07	day	3.474	RT	102.0416	92.9805
1/5/2018	11:00	1	5	2018	Friday	A	0	0	0	0	0	0	0	0	0	0	0	1	5.821	full moon	winter	10.07	day	3.485	HT	102.0553	93.4281
1/5/2018	11:20	1	5	2018	Friday	A													5.821	full moon	winter	10.07	day	3.459	FT	101.9458	89.8757
1/5/2018	11:40	1	5	2018	Friday	A													5.796	full moon	winter	10.07	day	3.4	FT	101.9803	93.7422
1/5/2018	12:00	1	5	2018	Friday	A	0	0	0	0	0	0	0	0	0	0	0	1	6	full moon	winter	10.07	day	3.318	FT	102.4025	96.3235
1/5/2018	12:20	1	5	2018	Friday	A													6.051	full moon	winter	10.07	day	3.219	FT	102.1215	90.2346
1/5/2018	12:40	1	5	2018	Friday	A													6.179	full moon	winter	10.07	day	3.089	FT	102.119	90.7988
1/5/2018	13:00	1	5	2018	Friday	A	0	0	0	0	0	0	0	2	0	2	4	1	6.23	full moon	winter	10.07	day	2.933	FT	102.3495	92.141
1/5/2018	13:20	1	5	2018	Friday	A													6.433	full moon	winter	10.07	day	2.769	FT	108.0394	106.7171
1/5/2018	13:40	1	5	2018	Friday	A													6.484	full moon	winter	10.07	day	2.597	FT	102.6813	92.426
1/5/2018	14:00	1	5	2018	Friday	A	0	0	0	0	0	0	0	2	0	0	2	1	6.458	full moon	winter	10.07	day	2.424	FT	102.0724	93.3434
1/5/2018	14:20	1	5	2018	Friday	A													6.382	full moon	winter	10.07	day	2.255	FT	102.0074	91.039
1/5/2018	14:40	1	5	2018	Friday	A													6.382	full moon	winter	10.07	day	2.078	FT	101.9633	93.0538
1/5/2018	15:00	1	5	2018	Friday	A	0	0	0	0	0	0	0	0	0	0	0	1	6.204	full moon	winter	10.07	day	1.912	FT	103.04	93.711
1/5/2018	15:20	1	5	2018	Friday	A													6.153	full moon	winter	10.07	day	1.743	FT	102.1244	94.4437
1/5/2018	15:40	1	5	2018	Friday	A													6.255	full moon	winter	10.07	day	1.62	FT	105.5065	93.2608
1/5/2018	16:00	1	5	2018	Friday	A	0	0	0	0	0	0	0	0	0	0	0	1	6.357	full moon	winter	10.07	day	1.466	FT	120.4121	110.1302
1/5/2018	16:20	1	5	2018	Friday	A													6.382	full moon	winter	10.07	day	1.43	FT	119.1758	104.3886
1/5/2018	16:40	1	5	2018	Friday	A													6.357	full moon	winter	10.07	day	1.369	FT	101.9592	94.6467
1/5/2018	17:00	1	5	2018	Friday	A	0	0	0	0	0	0	0	2	0	0	2	0	6.255	full moon	winter	10.07	night	1.346	LT	101.9526	95.9614
1/5/2018	17:20	1	5	2018	Friday	A													6.23	full moon	winter	10.07	night	1.37	RT	102.2199	93.9804
1/5/2018	17:40	1	5	2018	Friday	A													6.204	full moon	winter	10.07	night	1.414	RT	101.9818	94.6568
1/5/2018	18:00	1	5	2018	Friday	A	0	0	0	0	0	0	0	24	7	0	31	1	6.281	full moon	winter	10.07	night	1.526	RT	102.0348	97.2566
1/5/2018	18:20	1	5	2018	Friday	A													6.331	full moon	winter	10.07	night	1.635	RT	114.7086	98.3235
1/5/2018	18:40	1	5	2018	Friday	A													6.357	full moon	winter	10.07	night	1.788	RT	102.0307	94.4887
1/5/2018	19:00	1	5	2018	Friday	A	0	0	0	0	0	0	0	26	8	0	34	1	6.306	full moon	winter	10.07	night	1.955	RT	102.1039	96.5616
1/5/2018	19:20	1	5	2018	Friday	A													6.306	full moon	winter	10.07	night	2.12	RT	102.0407	93.5387
1/5/2018	19:40	1	5	2018	Friday	A													6.382	full moon	winter	10.07	night	2.282	RT	101.9997	93.9394
1/5/2018	20:00	1	5	2018	Friday	A	0	0	0	0	0	0	0	0	0	0	0	1	6.382	full moon	winter	10.07	night	2.426	RT	102.064	94.4672
1/5/2018	20:20	1	5	2018	Friday	A													6.357	full moon	winter	10.07	night	2.552	RT	102.0061	93.2299
1/5/2018	20:40	1	5	2018	Friday	A													6.382	full moon	winter	10.07	night	2.662	RT	102.0803	94.3658
1/5/2018	21:00	1	5	2018	Friday	A	0	0	0	0	0	0	0	0	0	0	0	1	6.357	full moon	winter	10.07	night	2.777	RT	101.9316	94.342
1/5/2018	21:20	1	5	2018	Friday	A													6.306	full moon	winter	10.07	night	2.883	RT	108.6565	88.7793
1/5/2018	21:40	1	5	2018	Friday	A													6.331	full moon	winter	10.07	night	2.954	RT	102.0415	91.9467
1/5/2018	22:00	1	5	2018	Friday	A	0	0	0	0	0	0	0	11	0	0	11	1	6.23	full moon	winter	10.07	night	3.027	RT	102.1991	101.4846
1/5/2018	22:20	1	5	2018	Friday	A													6.204	full moon	winter	10.07	night	3.07	RT	102.4431	92.4972
1/5/2018	22:40	1	5	2018	Friday	A													6.128	full moon	winter	10.07	night	3.091	RT	101.9907	89.1117
1/5/2018	23:00	1	5	2018	Friday	A	0	0	0	0	0	0	0	0	0	0	0	1	6.128	full moon	winter	10.07	night	3.101	RT	102.126	90.3052
1/5/2018	23:20	1	5	2018	Friday	A													6.128	full moon	winter	10.07	night	3.123	HT	102.0242	92.2637
1/5/2018	23:40	1	5	2018	Friday	A													6.102	full moon	winter	10.07	night	3.103	FT	102.1276	92.673
1/6/2018	0:00	1	6	2018	Saturday	A	0	0	0	0	0	0	0	0	0	0	0	1	6.128	full moon	winter	10.08	night	3.049	FT	102.1581	94.5783
1/6/2018	0:20	1	6	2018	Saturday	A													6.179	full moon	winter	10.08	night	2.97	FT	108.7106	96.3354
1/6/2018	0:40	1	6	2018	Saturday	A													6.204	full moon	winter	10.08	night	2.849	FT	102.0703	94.6279
1/6/2018	1:00	1	6	2018	Saturday	A	0	0	0	0	0	0	0	0	0	0	0	1	6	full moon	winter	10.08	night	2.717	FT	102.0499	93.1892
1/6/2018	1:20	1	6	2018	Saturday	A													6.026	full moon	winter	10.08	night	2.583	FT	102.7089	93.7546
1/6/2018	1:40	1	6	2018	Saturday	A													6.026	full moon	winter	10.08	night	2.426	FT	101.9553	100.5195
1/6/2018	2:00	1	6	2018	Saturday	A	0	0	0	0	0	0	0	25	0	0	25	1	5.847	full moon	winter	10.08	night	2.245	FT	101.9727	93.3505
1/6/2018	2:20	1	6	2018	Saturday	A													5.796	full moon	winter	10.08	night	2.095	FT	102.0282	90.0586
1/6/2018	2:40	1	6	2018	Saturday	A													5.924	full moon	winter	10.08	night	1.935	FT	109.5357	90.9104
1/6/2018	3:00	1	6	2018	Saturday	A	0	0	0	0	0	0	0	10	0	0	10	1	5.719	full moon	winter	10.08	night	1.799	FT	109.8128	99.4124
1/6/2018	3:20	1	6	2018	Saturday	A													5.77	full moon	winter	10.08	night	1.664	FT	107.1574	90.8419
1/6/2018	3:40	1	6	2018	Saturday	A													5.821	full moon	winter	10.08	night	1.55	FT	101.9898	91.7796
1/6/2018	4:00	1	6	2018	Saturday	A	0	0	0	0	0	0	0	33	28	12	73	1	5.924	full moon	winter	10.08	night	1.453	FT	107.1395	95.4998
1/6/2018	4:20	1	6	2018	Saturday	A													5.975	full moon	winter	10.08	night	1.366	FT	102.0205	91.696
1/6/2018	4:40	1	6	2018	Saturday	A													6.077	full moon	winter	10.08	night	1.311	FT	102.0273	89.7364
1/6/2018	5:00	1	6	2018	Saturday	A	0	0	0	0	0	0	0	3	0	1	4	1	6.077	full moon	winter	10.08	night	1.271	FT	102.0498	91.2572
1/6/2018	5:20	1	6	2018	Saturday	A													6.102	full moon	winter	10.08	night	1.237	FT	102.1229	103.5073
1/6/2018	5:40	1	6	2018	Saturday	A													6.102	full moon	winter	10.08	night	1.236	LT	104.1535	106.3657
1/6/2018	6:00	1	6	2018	Saturday	A	0	0	0	0	0	0	0	3	0	10	13	1	6.026	full moon	winter	10.08	night	1.289	RT	104.819	89.7077
1/6/2018	6:20	1	6	2018	Saturday	A													5.745	full moon	winter	10.08	night	1.402	RT	111.2245	93.9323
1/6/2018	6:40	1	6	2018	Saturday	A													5.796	full moon	winter	10.08	night	1.539	RT	102.3527	91.115
1/6/2018	7:00	1	6	2018	Saturday	A	0	0	0	0	0	0	0	7	1	10	18	1	5.924	full moon	winter	10.08	day	1.687	RT	102.4305	92.6657
1/6/2018	7:20	1	6	2018	Saturday	A													5.975	full moon	winter	10.08	day	1.856	RT	102.0877	91.3529
1/6/2018	7:40	1	6	2018	Saturday	A													6.051	full moon	winter	10.08	day	2.023	RT	102.4284	89.6907
1/6/2018	8:00	1	6	2018	Saturday	A	0	0	0	0	0	0	0	8	0	0	8	1	6.077	full moon	winter	10.08	day	2.208	RT	102.1504	90.6698
1/6/2018	8:20	1	6	2018	Saturday	A													6.102	full moon	winter	10.08	day	2.381	RT	102.086	92.1158
1/6/2018	8:40	1	6	2018	Saturday	A													6.102	full moon	winter	10.08	day	2.565	RT	102.3081	92.0352
1/6/2018	9:00	1	6	2018	Saturday	A	0	0	0	0	0	0	0	4	0	0	4	1	6.077	full moon	winter	10.08	day	2.745	RT	102.4034	93.0257
1/6/2018	9:20	1	6	2018	Saturday	A													6.077	full moon	winter	10.08	day	2.847	RT	102.1447	91.5266
1/6/2018	9:40	1	6	2018	Saturday	A													6.077	full moon	winter	10.08	day	2.981	RT	101.9846	88.0677
1/6/2018	10:00	1	6	2018	Saturday	A	0	0	0	0	0	0	0	30	12	18	60	1	6	full moon	winter	10.08	day	3.09	RT	102.4585	100.4803
1/6/2018	10:20	1	6	2018	Saturday	A													6	full moon	winter	10.08	day	3.194	RT	102.0092	93.9765
1/6/2018	10:40	1	6	2018	Saturday	A													5.821	full moon	winter	10.08	day	3.275	RT	102.192	89.6735
1/6/2018	11:00	1	6	2018	Saturday	A	0	0	0	0	0	0	0	0	0	0	0	1	5.872	full moon	winter	10.08	day	3.358	RT	106.9803	89.9036
1/6/2018	11:20	1	6	2018	Saturday	A													5.821	full moon	winter	10.08	day	3.412	RT	102.0948	90.1872
1/6/2018	11:40	1	6	2018	Saturday	A													5.77	full moon	winter	10.08	day	3.427	HT	102.0685	92.218
1/6/2018	12:00	1	6	2018	Saturday	A	0	0	0	0	0	0	0	0	0	0	0	1	5.77	full moon	winter	10.08	day	3.415	FT	102.1266	92.4788
1/6/2018	12:20	1	6	2018	Saturday	A													5.77	full moon	winter	10.08	day	3.372	FT	110.3782	95.58
1/6/2018	12:40	1	6	2018	Saturday	A													5.847	full moon	winter	10.08	day	3.308	FT	102.1034	96.5393
1/6/2018	13:00	1	6	2018	Saturday	A	0	0	0	0	0	0	0	3	0	0	3	1	5.77	full moon	winter	10.08	day	3.211	FT	102.1653	94.2944
1/6/2018	13:20	1	6	2018	Saturday	A													5.77	full moon	winter	10.08	day	3.086	FT	103.3352	91.0006
1/6/2018	13:40	1	6	2018	Saturday	A													6.026	full moon	winter	10.08	day	2.959	FT	102.3964	91.9404
1/6/2018	14:00	1	6	2018	Saturday	A	0	0	0	0	0	0	0	3	0	0	3	1	6.077	full moon	winter	10.08	day	2.817	FT	102.1997	92.9145
1/6/2018	14:20	1	6	2018	Saturday	A													6.179	full moon	winter	10.08	day	2.662	FT	102.1139	93.2835
1/6/2018	14:40	1	6	2018	Saturday	A													6.179	full moon	winter	10.08	day	2.499	FT	102.131	92.2804
1/6/2018	15:00	1	6	2018	Saturday	A	0	0	0	0	0	0	0	1	0	0	1	1	6.179	full moon	winter	10.08	day	2.337	FT	102.0133	91.874
1/6/2018	15:20	1	6	2018	Saturday	A													6.128	full moon	winter	10.08	day	2.179	FT	102.0955	94.3998
1/6/2018	15:40	1	6	2018	Saturday	A													6.102	full moon	winter	10.08	day	2.03	FT	102.0425	93.634
1/6/2018	16:00	1	6	2018	Saturday	A	0	0	0	0	0	0	0	0	0	0	0	1	6.051	full moon	winter	10.08	day	1.878	FT	101.9531	99.5495
1/6/2018	16:20	1	6	2018	Saturday	A													6.051	full moon	winter	10.08	day	1.764	FT	101.9912	93.314
1/6/2018	16:40	1	6	2018	Saturday	A													6.026	full moon	winter	10.08	day	1.658	FT	101.9572	94.2263
1/6/2018	17:00	1	6	2018	Saturday	A	0	0	0	0	0	0	0	19	0	0	19	1	6	full moon	winter	10.08	night	1.559	FT	102.0703	95.0181
1/6/2018	17:20	1	6	2018	Saturday	A													6.051	full moon	winter	10.08	night	1.502	FT	102.1483	93.8098
1/6/2018	17:40	1	6	2018	Saturday	A													6.051	full moon	winter	10.08	night	1.469	LT	102.6119	94.2916
1/6/2018	18:00	1	6	2018	Saturday	A	0	0	0	0	0	0	0	0	0	0	0	1	6.051	full moon	winter	10.08	night	1.479	RT	126.2389	112.9644
1/6/2018	18:20	1	6	2018	Saturday	A													6.026	full moon	winter	10.08	night	1.523	RT	102.5432	96.7206
1/6/2018	18:40	1	6	2018	Saturday	A													5.975	full moon	winter	10.08	night	1.598	RT	110.5943	101.9608
1/6/2018	19:00	1	6	2018	Saturday	A	0	0	0	0	0	0	0	7	0	0	7	1	5.924	full moon	winter	10.08	night	1.642	RT	132.1911	115.1857
1/6/2018	19:20	1	6	2018	Saturday	A													5.898	full moon	winter	10.08	night	1.823	RT	121.044	109.4153
1/6/2018	19:40	1	6	2018	Saturday	A													6	full moon	winter	10.08	night	1.952	RT	105.4448	99.3302
1/6/2018	20:00	1	6	2018	Saturday	A	0	0	0	0	0	0	0	19	0	0	19	1	5.975	full moon	winter	10.08	night	2.082	RT	104.033	98.145
1/6/2018	20:20	1	6	2018	Saturday	A													6.026	full moon	winter	10.08	night	2.229	RT	102.6896	90.45
1/6/2018	20:40	1	6	2018	Saturday	A													6.026	full moon	winter	10.08	night	2.363	RT	102.39	89.7726
1/6/2018	21:00	1	6	2018	Saturday	A	0	0	0	0	0	0	0	1	0	0	1	1	6.026	full moon	winter	10.08	night	2.51	RT	102.9008	89.0167
1/6/2018	21:20	1	6	2018	Saturday	A													6.026	full moon	winter	10.08	night	2.632	RT	104.9239	98.4338
1/6/2018	21:40	1	6	2018	Saturday	A													6	full moon	winter	10.08	night	2.73	RT	105.4095	94.6169
1/6/2018	22:00	1	6	2018	Saturday	A	0	0	0	0	0	0	0	0	0	0	0	1	5.949	full moon	winter	10.08	night	2.844	RT	114.0522	113.6963
1/6/2018	22:20	1	6	2018	Saturday	A													5.949	full moon	winter	10.08	night	2.939	RT	131.3191	119.3012
1/6/2018	22:40	1	6	2018	Saturday	A													5.924	full moon	winter	10.08	night	3.005	RT	102.1932	86.3059
1/6/2018	23:00	1	6	2018	Saturday	A	0	0	0	0	0	0	0	0	0	0	0	1	5.949	full moon	winter	10.08	night	3.068	RT	110.9396	99.1292
1/6/2018	23:20	1	6	2018	Saturday	A													5.898	full moon	winter	10.08	night	3.118	RT	101.9443	86.3282
1/6/2018	23:40	1	6	2018	Saturday	A													5.872	full moon	winter	10.08	night	3.157	RT	102.8519	85.9395
1/7/2018	0:00	1	7	2018	Sunday	A	0	0	0	0	0	0	0	0	0	0	0	1	5.847	full moon	winter	10.1	night	3.19	HT	109.211	99.5456
1/7/2018	0:20	1	7	2018	Sunday	A													5.847	full moon	winter	10.1	night	3.18	FT	103.1604	92.1885
1/7/2018	0:40	1	7	2018	Sunday	A													5.796	full moon	winter	10.1	night	3.173	FT	106.8872	107.7389
1/7/2018	1:00	1	7	2018	Sunday	A	0	0	0	0	0	0	0	0	0	0	0	1	5.872	full moon	winter	10.1	night	3.11	FT	131.6249	119.4937
1/7/2018	1:20	1	7	2018	Sunday	A													5.719	full moon	winter	10.1	night	3.019	FT	106.9505	89.9638
1/7/2018	1:40	1	7	2018	Sunday	A													5.796	full moon	winter	10.1	night	2.926	FT	102.116	96.4136
1/7/2018	2:00	1	7	2018	Sunday	A	0	0	0	0	0	0	0	6	0	0	6	1	5.693	full moon	winter	10.1	night	2.81	FT	102.0908	90.8626
1/7/2018	2:20	1	7	2018	Sunday	A													5.616	full moon	winter	10.1	night	2.684	FT	103.9684	90.2217
1/7/2018	2:40	1	7	2018	Sunday	A													5.565	full moon	winter	10.1	night	2.554	FT	102.0372	89.1504
1/7/2018	3:00	1	7	2018	Sunday	A	0	0	0	0	0	0	0	21	1	0	22	1	5.411	full moon	winter	10.1	night	2.42	FT	101.9954	90.4347
1/7/2018	3:20	1	7	2018	Sunday	A													5.36	full moon	winter	10.1	night	2.279	FT	101.9468	93.4202
1/7/2018	3:40	1	7	2018	Sunday	A													5.36	full moon	winter	10.1	night	2.131	FT	101.9883	89.9351
1/7/2018	4:00	1	7	2018	Sunday	A	0	0	0	0	0	0	0	4	0	0	4	1	5.385	full moon	winter	10.1	night	1.989	FT	102.059	88.1702
1/7/2018	4:20	1	7	2018	Sunday	A													5.334	full moon	winter	10.1	night	1.869	FT	101.918	88.7883
1/7/2018	4:40	1	7	2018	Sunday	A													5.282	full moon	winter	10.1	night	1.757	FT	101.9573	102.3742
1/7/2018	5:00	1	7	2018	Sunday	A	0	0	0	0	0	0	0	6	0	0	6	1	5.411	full moon	winter	10.1	night	1.668	FT	102.0482	87.8542
1/7/2018	5:20	1	7	2018	Sunday	A													5.514	full moon	winter	10.1	night	1.586	FT	101.9656	88.7057
1/7/2018	5:40	1	7	2018	Sunday	A													5.591	full moon	winter	10.1	night	1.516	FT	101.9738	99.095
1/7/2018	6:00	1	7	2018	Sunday	A	0	0	0	0	0	0	0	5	6	1	12	1	5.668	full moon	winter	10.1	night	1.473	FT	101.961	89.819
1/7/2018	6:20	1	7	2018	Sunday	A													5.565	full moon	winter	10.1	night	1.451	LT	101.9649	87.3207
1/7/2018	6:40	1	7	2018	Sunday	A													5.565	full moon	winter	10.1	night	1.474	RT	101.9271	87.848
1/7/2018	7:00	1	7	2018	Sunday	A	0	0	0	0	0	0	0	24	4	11	39	1	5.565	full moon	winter	10.1	day	1.538	RT	101.9809	91.452
1/7/2018	7:20	1	7	2018	Sunday	A													5.565	full moon	winter	10.1	day	1.631	RT	102.7727	91.4284
1/7/2018	7:40	1	7	2018	Sunday	A													5.462	full moon	winter	10.1	day	1.753	RT	103.4992	92.0264
1/7/2018	8:00	1	7	2018	Sunday	A	0	0	0	0	0	0	0	0	0	0	0	1	5.539	full moon	winter	10.1	day	1.889	RT	102.6455	90.9142
1/7/2018	8:20	1	7	2018	Sunday	A													5.668	full moon	winter	10.1	day	2.047	RT	102.1704	92.0112
1/7/2018	8:40	1	7	2018	Sunday	A													5.719	full moon	winter	10.1	day	2.237	RT	102.5765	90.4719
1/7/2018	9:00	1	7	2018	Sunday	A	0	0	0	0	0	0	0	3	0	0	3	1	5.719	full moon	winter	10.1	day	2.412	RT	102.0199	90.2687
1/7/2018	9:20	1	7	2018	Sunday	A													5.745	full moon	winter	10.1	day	2.585	RT	102.12	89.9967
1/7/2018	9:40	1	7	2018	Sunday	A													5.745	full moon	winter	10.1	day	2.748	RT	102.2546	91.5218
1/7/2018	10:00	1	7	2018	Sunday	A	0	0	0	0	0	0	0	20	12	12	44	1	5.719	full moon	winter	10.1	day	2.889	RT	102.4929	91.7311
1/7/2018	10:20	1	7	2018	Sunday	A													5.719	full moon	winter	10.1	day	3.014	RT	102.8586	89.2064
1/7/2018	10:40	1	7	2018	Sunday	A													5.693	full moon	winter	10.1	day	3.119	RT	102.4137	91.6233
1/7/2018	11:00	1	7	2018	Sunday	A	0	0	0	0	0	0	0	8	2	0	10	1	5.642	full moon	winter	10.1	day	3.21	RT	102.7003	90.186
1/7/2018	11:20	1	7	2018	Sunday	A													5.642	full moon	winter	10.1	day	3.273	RT	103.9399	89.6341
1/7/2018	11:40	1	7	2018	Sunday	A													5.616	full moon	winter	10.1	day	3.339	RT	102.1881	95.791
1/7/2018	12:00	1	7	2018	Sunday	A	0	0	0	0	0	0	0	0	0	0	0	1	5.539	full moon	winter	10.1	day	3.382	RT	102.0836	88.0765
1/7/2018	12:20	1	7	2018	Sunday	A													5.591	full moon	winter	10.1	day	3.402	HT	102.071	90.9533
1/7/2018	12:40	1	7	2018	Sunday	A													5.565	full moon	winter	10.1	day	3.389	FT	101.9937	89.2656
1/7/2018	13:00	1	7	2018	Sunday	A	0	0	0	0	0	0	0	0	0	0	0	1	5.514	full moon	winter	10.1	day	3.371	FT	102.1965	92.9272
1/7/2018	13:20	1	7	2018	Sunday	A													5.539	full moon	winter	10.1	day	3.313	FT	102.2017	91.1969
1/7/2018	13:40	1	7	2018	Sunday	A													5.565	full moon	winter	10.1	day	3.23	FT	102.0112	91.2377
1/7/2018	14:00	1	7	2018	Sunday	A	0	0	0	0	0	0	0	0	0	0	0	1	5.539	full moon	winter	10.1	day	3.117	FT	102.0304	88.3213
1/7/2018	14:20	1	7	2018	Sunday	A													5.719	full moon	winter	10.1	day	2.984	FT	102.1292	88.6718
1/7/2018	14:40	1	7	2018	Sunday	A													5.821	full moon	winter	10.1	day	2.848	FT	102.1751	87.8565
1/7/2018	15:00	1	7	2018	Sunday	A	0	0	0	0	0	0	0	0	0	0	0	1	5.924	full moon	winter	10.1	day	2.699	FT	102.1087	88.0344
1/7/2018	15:20	1	7	2018	Sunday	A													5.924	full moon	winter	10.1	day	2.558	FT	101.9941	87.6348
1/7/2018	15:40	1	7	2018	Sunday	A													5.924	full moon	winter	10.1	day	2.412	FT	102.2209	88.7755
1/7/2018	16:00	1	7	2018	Sunday	A	0	0	0	0	0	0	0	15	1	2	18	1	5.872	full moon	winter	10.1	day	2.253	FT	102.5117	90.4071
1/7/2018	16:20	1	7	2018	Sunday	A													5.796	full moon	winter	10.1	day	2.113	FT	106.9031	96.916
1/7/2018	16:40	1	7	2018	Sunday	A													5.745	full moon	winter	10.1	day	1.962	FT	111.3424	115.3876
1/7/2018	17:00	1	7	2018	Sunday	A	0	0	0	0	0	0	0	0	0	0	0	1	5.77	full moon	winter	10.1	night	1.851	FT	102.7071	96.488
1/7/2018	17:20	1	7	2018	Sunday	A													5.745	full moon	winter	10.1	night	1.762	FT	132.0887	114.7385
1/7/2018	17:40	1	7	2018	Sunday	A													5.719	full moon	winter	10.1	night	1.684	FT	101.9836	91.4161
1/7/2018	18:00	1	7	2018	Sunday	A	0	0	0	0	0	0	0	1	0	2	3	1	5.668	full moon	winter	10.1	night	1.635	FT	111.5776	92.4659
1/7/2018	18:20	1	7	2018	Sunday	A													5.668	full moon	winter	10.1	night	1.639	FT	102.0435	89.5841
1/7/2018	18:40	1	7	2018	Sunday	A													5.668	full moon	winter	10.1	night	1.612	LT	128.1644	120.752
1/7/2018	19:00	1	7	2018	Sunday	A	0	0	0	0	0	0	0	3	0	0	3	1	5.642	full moon	winter	10.1	night	1.613	LT	115.2315	101.074
1/7/2018	19:20	1	7	2018	Sunday	A													5.642	full moon	winter	10.1	night	1.65	RT	106.0198	104.0284
1/7/2018	19:40	1	7	2018	Sunday	A													5.668	full moon	winter	10.1	night	1.72	RT	106.1936	108.3206
1/7/2018	20:00	1	7	2018	Sunday	A	0	0	0	0	0	0	0	4	0	4	8	1	5.565	full moon	winter	10.1	night	1.814	RT	121.3278	105.4722
1/7/2018	20:20	1	7	2018	Sunday	A													5.616	full moon	winter	10.1	night	1.897	RT	102.9749	89.4661
1/7/2018	20:40	1	7	2018	Sunday	A													5.642	full moon	winter	10.1	night	2.019	RT	108.0615	103.3596
1/7/2018	21:00	1	7	2018	Sunday	A	0	0	0	0	0	0	0	0	0	0	0	1	5.642	full moon	winter	10.1	night	2.148	RT	110.0237	108.7211
1/7/2018	21:20	1	7	2018	Sunday	A													5.693	full moon	winter	10.1	night	2.29	RT	102.0893	88.0661
1/7/2018	21:40	1	7	2018	Sunday	A													5.693	full moon	winter	10.1	night	2.385	RT	101.9786	86.2836
1/7/2018	22:00	1	7	2018	Sunday	A	0	0	0	0	0	0	0	0	0	0	0	1	5.693	full moon	winter	10.1	night	2.563	RT	102.5663	86.6931
1/7/2018	22:20	1	7	2018	Sunday	A													5.668	full moon	winter	10.1	night	2.695	RT	101.9611	84.6051
1/7/2018	22:40	1	7	2018	Sunday	A													5.668	full moon	winter	10.1	night	2.781	RT	101.9662	84.7164
1/7/2018	23:00	1	7	2018	Sunday	A	0	0	0	0	0	0	0	0	0	0	0	1	5.616	full moon	winter	10.1	night	2.879	RT	103.9009	86.6588
1/7/2018	23:20	1	7	2018	Sunday	A													5.642	full moon	winter	10.1	night	2.984	RT	102.3559	84.4125
1/7/2018	23:40	1	7	2018	Sunday	A													5.591	full moon	winter	10.1	night	3.044	RT	104.2413	96.6187
1/8/2018	0:00	1	8	2018	Monday	A	0	0	0	0	0	0	0	0	0	0	0	1	5.591	last quarter	winter	10.12	night	3.096	RT	119.374	123.9874
1/8/2018	0:20	1	8	2018	Monday	A													5.591	last quarter	winter	10.12	night	3.143	RT	107.024	94.7704
1/8/2018	0:40	1	8	2018	Monday	A													5.565	last quarter	winter	10.12	night	3.183	RT	103.2793	91.4192
1/8/2018	1:00	1	8	2018	Monday	A	0	0	0	0	0	0	0	1	1	0	2	1	5.539	last quarter	winter	10.12	night	3.198	HT	102.1912	85.471
1/8/2018	1:20	1	8	2018	Monday	A													5.565	last quarter	winter	10.12	night	3.195	FT	102.2897	84.7314
1/8/2018	1:40	1	8	2018	Monday	A													5.539	last quarter	winter	10.12	night	3.164	FT	127.1969	116.4349
1/8/2018	2:00	1	8	2018	Monday	A	0	0	0	0	0	0	0	13	0	0	13	1	5.488	last quarter	winter	10.12	night	3.154	FT	107.9603	94.2404
1/8/2018	2:20	1	8	2018	Monday	A													5.437	last quarter	winter	10.12	night	3.08	FT	107.1154	102.4007
1/8/2018	2:40	1	8	2018	Monday	A													5.36	last quarter	winter	10.12	night	3.005	FT	104.5287	87.0572
1/8/2018	3:00	1	8	2018	Monday	A	0	0	0	0	0	0	0	4	0	0	4	1	5.334	last quarter	winter	10.12	night	2.928	FT	102.2298	83.818
1/8/2018	3:20	1	8	2018	Monday	A													5.334	last quarter	winter	10.12	night	2.808	FT	104.3939	98.2447
1/8/2018	3:40	1	8	2018	Monday	A													5.231	last quarter	winter	10.12	night	2.682	FT	102.6608	90.9661
1/8/2018	4:00	1	8	2018	Monday	A	0	0	0	0	0	0	0	16	5	0	21	1	5.128	last quarter	winter	10.12	night	2.534	FT	102.2545	89.1805
1/8/2018	4:20	1	8	2018	Monday	A													5.154	last quarter	winter	10.12	night	2.394	FT	102.1845	88.598
1/8/2018	4:40	1	8	2018	Monday	A													5.154	last quarter	winter	10.12	night	2.262	FT	102.3514	86.3375
1/8/2018	5:00	1	8	2018	Monday	A	0	0	0	0	0	0	0	21	0	21	42	1	5.179	last quarter	winter	10.12	night	2.152	FT	102.4548	98.6282
1/8/2018	5:20	1	8	2018	Monday	A													5.205	last quarter	winter	10.12	night	2.016	FT	102.1352	86.6127
1/8/2018	5:40	1	8	2018	Monday	A													5.179	last quarter	winter	10.12	night	1.91	FT	102.0784	88.7725
1/8/2018	6:00	1	8	2018	Monday	A	0	0	0	0	0	0	0	32	11	4	47	1	5.154	last quarter	winter	10.12	night	1.793	FT	102.1334	90.2482
1/8/2018	6:20	1	8	2018	Monday	A													5.257	last quarter	winter	10.12	night	1.725	FT	102.0786	89.8528
1/8/2018	6:40	1	8	2018	Monday	A													5.334	last quarter	winter	10.12	night	1.669	FT	102.0212	91.5484
1/8/2018	7:00	1	8	2018	Monday	A	0	0	0	0	0	0	0	14	0	7	21	1	5.334	last quarter	winter	10.12	day	1.66	FT	102.0891	86.3113
1/8/2018	7:20	1	8	2018	Monday	A													5.334	last quarter	winter	10.12	day	1.649	LT	102.2616	111.291
1/8/2018	7:40	1	8	2018	Monday	A													5.334	last quarter	winter	10.12	day	1.68	RT	102.1504	89.7703
1/8/2018	8:00	1	8	2018	Monday	A	0	0	0	0	0	0	0	6	2	0	8	1	5.334	last quarter	winter	10.12	day	1.748	RT	102.7341	90.5439
1/8/2018	8:20	1	8	2018	Monday	A													5.154	last quarter	winter	10.12	day	1.858	RT	108.7484	90.6385
1/8/2018	8:40	1	8	2018	Monday	A													5.257	last quarter	winter	10.12	day	1.97	RT	102.7536	95.4766
1/8/2018	9:00	1	8	2018	Monday	A	0	0	0	0	0	0	0	0	0	0	0	1	5.36	last quarter	winter	10.12	day	2.107	RT	110.0238	105.8608
1/8/2018	9:20	1	8	2018	Monday	A													5.411	last quarter	winter	10.12	day	2.266	RT	107.4443	95.4104
1/8/2018	9:40	1	8	2018	Monday	A													5.437	last quarter	winter	10.12	day	2.413	RT	117.405	112.4863
1/8/2018	10:00	1	8	2018	Monday	A	0	0	0	0	0	0	0	0	0	0	0	1	5.437	last quarter	winter	10.12	day	2.556	RT	122.293	91.6602
[truncated: 230,776 more rows]
